# Supplementary material for: mRNAs encoding neurodevelopmental regulators have equal N6-methyladenosine stoichiometry in Drosophila neuroblasts and neurons
Source: Neural Dev. 2022 Oct 15;17:9. doi: 10.1186/s13064-022-00166-4 (PMC9571443; doi:10.1186/s13064-022-00166-4)
Supplement: Supplementary file 1 — Additional file 1: Supplemental Table 1. Neuroblast and neuron m6A targets. [file 13064_2022_166_MOESM1_ESM.xlsx]

## Sheet: Sheet1
Gene	FBgn	GENENAME	Identified in Kan et al?	IP WT / mettl3 null (log2)	IP aPKC / mettl3 null (log2)	IP aPKC / WT (log2)	IP aPKC / WT adj pvalue	INPUT aPKC / WT (log2)	INPUT aPKC / WT adj pvalue	IP normalized to input (aPKC / WT)
Hsp70Ba	FBgn0013277	Heat-shock-protein-70Ba		5.32105	2.67366	-2.64739	0.00136254	-3.25119	0.165435	0.603805
PRL-1	FBgn0024734	PRL-1 phosphatase	yes	4.33087	3.71779	-0.61308	0.70344	-1.2334	0.442889	0.620322
spok	FBgn0086917	spookier		4.07495	0.860724	-3.21422	0.000203322	-2.74775	0.0404381	-0.466475
Kr-h1	FBgn0266450	Kruppel homolog 1	yes	4.07377	3.29087	-0.782894	0.611523	-0.518836	0.62411	-0.264058
CG43850	FBgn0264432	uncharacterized protein		3.93786	1.13284	-2.80503	8.07e-05	-7.63508	0.00731137	4.83005
CG42238	FBgn0250867	uncharacterized protein	yes	3.91907	2.7939	-1.12517	0.19436	-0.649296	0.460678	-0.475869
T48	FBgn0004359	Transcript 48	yes	3.75832	2.35125	-1.40706	0.144418	-3.0609	0.347979	1.65383
CG14459	FBgn0037171	uncharacterized protein		3.75311	0.557063	-3.19605	0.000123116	-5.41711	0.0394876	2.22106
fz	FBgn0001085	frizzled	yes	3.69978	2.10116	-1.59862	0.00899681	-0.809395	0.266587	-0.789225
dpr2	FBgn0261871	defective proboscis extension response 2		3.66577	1.33835	-2.32741	0.00657251	-4.75607	0.039072	2.42866
Muc96D	FBgn0051439	Mucin 96D		3.56432	1.63497	-1.92935	0.0574196	-5.0928	0.0330278	3.16345
cta	FBgn0000384	concertina	yes	3.56176	3.44323	-0.118531	1	-0.329517	0.807471	0.210986
lncRNA:CR44092	FBgn0264901	long non-coding RNA:CR44092	yes	3.55439	3.01752	-0.536872	0.799053	1.41575	0.60174	-1.95262
CG7646	FBgn0036926	uncharacterized protein	yes	3.51304	1.22792	-2.28512	0.00150075	-2.02809	0.0402963	-0.257029
Kdm4B	FBgn0053182	Lysine (K)-specific demethylase 4B	yes	3.51118	3.25561	-0.255576	1	-0.262706	0.887946	0.00712983
Trl	FBgn0013263	Trithorax-like	yes	3.35961	2.92021	-0.439402	0.916811	1.26192	0.335452	-1.70132
Lar	FBgn0000464	Leukocyte-antigen-related-like	yes	3.32116	1.80162	-1.51954	0.0132386	-1.11456	0.402107	-0.404985
MESR3	FBgn0032694	Misexpression suppressor of ras 3	yes	3.30863	1.60789	-1.70074	0.016697	-0.536034	0.696576	-1.16471
CG42392	FBgn0259738	uncharacterized protein	yes	3.30812	0.82154	-2.48658	0.00635456	-5.27811	0.0650552	2.79153
beat-IIa	FBgn0038498	beaten path IIa	yes	3.12334	0.0922448	-3.0311	0.000128272	-5.36706	0.0382453	2.33596
edl	FBgn0023214	ETS-domain lacking	yes	3.0988	3.62925	0.530446	0.800092	0.571771	0.585079	-0.0413254
sky	FBgn0032901	skywalker	yes	3.08764	1.32264	-1.76501	0.0151188	-0.436118	0.733209	-1.32889
Invadolysin	FBgn0086359	invadolysin	yes	3.0499	2.08989	-0.960008	0.217806	-0.680793	0.376226	-0.279215
pio	FBgn0020521	piopio	yes	3.00829	3.09081	0.0825196	1	2.17819	0.156729	-2.09567
dpr1	FBgn0040726	defective proboscis extension response 1	yes	2.99786	0.747595	-2.25027	0.000589279	-6.4427	0.0160355	4.19243
SPR	FBgn0029768	Sex peptide receptor	yes	2.98351	-0.529924	-3.51343	0.000589279	-4.77284	0.0394876	1.25941
puc	FBgn0243512	puckered	yes	2.9696	1.95168	-1.01792	0.366507	-0.0921978	0.959632	-0.925724
dpr7	FBgn0053481	defective proboscis extension response 7	yes	2.95705	0.633578	-2.32347	0.00861671	-3.52493	0.0466009	1.20146
beat-IIIc	FBgn0032629	beaten path IIIc	yes	2.93247	0.250899	-2.68157	0.000351447	-1.92745	0.0912925	-0.754124
Pten	FBgn0026379	Phosphatase and tensin homolog	yes	2.91848	2.26001	-0.658462	0.661206	-0.119544	0.959632	-0.538918
Dop2R	FBgn0053517	Dopamine 2-like receptor	yes	2.90539	0.969424	-1.93597	0.0035076	-2.38712	0.0431389	0.451146
luna	FBgn0040765	luna	yes	2.90383	1.07753	-1.8263	0.00197375	-1.66459	0.040679	-0.16171
Hs6st	FBgn0038755	Heparan sulfate 6-O-sulfotransferase	yes	2.90366	1.54147	-1.3622	0.0581621	-4.51528	0.0431869	3.15309
Ilp6	FBgn0044047	Insulin-like peptide 6	yes	2.89614	-0.884736	-3.78088	1.03e-05	-5.72265	0.0335015	1.94177
Cad96Cb	FBgn0039294	Cadherin 96Cb		2.89147	0.992627	-1.89885	0.144027	-0.861874	0.73729	-1.03697
CG34353	FBgn0085382	uncharacterized protein	yes	2.88386	0.487899	-2.39596	0.000244121	-1.89922	0.0153493	-0.496734
CG6959	FBgn0037956	uncharacterized protein	yes	2.88022	0.513991	-2.36623	0.00214395	-1.57519	0.149088	-0.791034
beat-Ic	FBgn0028644	beaten path Ic	yes	2.85653	-0.115755	-2.97228	0.00015826	-1.82395	0.0757002	-1.14833
sfl	FBgn0020251	sulfateless	yes	2.85202	2.09736	-0.754656	0.611523	-0.61378	0.409782	-0.140875
pcs	FBgn0033988	parcas	yes	2.83053	2.21469	-0.615842	0.703738	0.172685	0.932211	-0.788527
CG43759	FBgn0264090	uncharacterized protein	yes	2.81805	1.47078	-1.34727	0.0614183	-0.736155	0.321436	-0.611118
dpr13	FBgn0034286	defective proboscis extension response 13	yes	2.80741	-0.00879558	-2.81621	0.000635694	-4.25783	0.0510289	1.44162
beat-Ia	FBgn0013433	beaten path Ia	yes	2.80082	0.408715	-2.3921	0.000304959	-2.3682	0.0418078	-0.0239059
MEP-1	FBgn0035357	MEP-1		2.7725	1.97827	-0.794222	0.611523	-0.886643	0.531913	0.0924214
Fili	FBgn0085397	Fish-lips	yes	2.75503	0.755807	-1.99922	0.000380199	-2.33423	0.00718929	0.335009
CG17716	FBgn0000633	uncharacterized protein	yes	2.74637	1.82728	-0.919093	0.327833	-0.910142	0.0639633	-0.008951
CG13893	FBgn0035146	uncharacterized protein	yes	2.72055	2.64004	-0.0805094	1	-0.387389	0.852305	0.306879
cdi	FBgn0004876	center divider	yes	2.70406	2.09305	-0.611011	0.688284	-0.409395	0.469987	-0.201616
Drgx	FBgn0085369	Dorsal root ganglia homeobox	yes	2.70383	-0.0279231	-2.73175	0.000141398	-2.46274	0.0343045	-0.269012
metro	FBgn0050021	menage a trois	yes	2.6661	0.691273	-1.97483	0.000712225	-1.31744	0.067773	-0.657387
Gprk1	FBgn0260798	G protein-coupled receptor kinase 1		2.66408	1.14349	-1.52059	0.090055	-0.971696	0.117772	-0.548894
CG9328	FBgn0032886	uncharacterized protein	yes	2.66013	2.89328	0.233145	1	0.384801	0.675315	-0.151656
CG34348	FBgn0085377	uncharacterized protein	yes	2.65306	2.2262	-0.426863	0.953142	-0.35082	0.691283	-0.0760435
lncRNA:CR46006	FBgn0267668	long non-coding RNA:CR46006	yes	2.63651	0.231519	-2.40499	0.000128272	-1.97895	0.00399774	-0.426034
Hsp70Bb	FBgn0013278	Heat-shock-protein-70Bb		2.6347	0.773774	-1.86093	0.0423937	-0.26397	0.959632	-1.59696
Unr	FBgn0263352	Upstream of N-ras	yes	2.62315	1.97482	-0.648322	0.664676	-0.162909	0.915999	-0.485413
dpr10	FBgn0052057	defective proboscis extension response 10	yes	2.60894	-0.263749	-2.87269	0.000700819	-1.15028	0.37027	-1.72241
Yeti	FBgn0267398	yeti	yes	2.60741	1.92071	-0.686704	0.611523	-0.749319	0.232509	0.0626152
Pvf3	FBgn0085407	PDGF- and VEGF-related factor 3	yes	2.60219	-0.190353	-2.79255	0.000817974	-5.11918	0.0500647	2.32664
Sox21b	FBgn0042630	Sox21b	yes	2.5887	-0.256081	-2.84478	0.000874456	-2.16579	0.19201	-0.67899
dpr6	FBgn0040823	defective proboscis extension response 6	yes	2.57333	-0.516052	-3.08938	0.000123116	-4.36566	0.0277517	1.27628
GluRIA	FBgn0004619	Glutamate receptor IA	yes	2.56595	-0.60366	-3.16961	0.00179496	-1.58153	0.26975	-1.58808
Sema1a	FBgn0011259	Semaphorin 1a	yes	2.56503	1.23045	-1.33457	0.062627	-0.83616	0.157873	-0.498413
Trim9	FBgn0051721	Tripartite motif containing 9	yes	2.56326	1.65538	-0.907884	0.454261	-0.225509	0.815396	-0.682375
mnb	FBgn0259168	minibrain	yes	2.55524	1.78488	-0.770359	0.611523	-0.544619	0.310802	-0.22574
babos	FBgn0034724	babos	yes	2.55268	1.41721	-1.13548	0.118281	-2.45306	0.0637712	1.31758
dally	FBgn0263930	division abnormally delayed	yes	2.54622	1.23113	-1.31508	0.0426281	-1.20969	0.153004	-0.105389
CG10702	FBgn0032752	uncharacterized protein	yes	2.54422	0.314799	-2.22943	0.00651723	0.100879	0.959632	-2.3303
SKIP	FBgn0051163	Shal K[+] channel interacting protein		2.54193	1.76871	-0.773224	0.575432	-0.310983	0.535966	-0.462241
Slc45-1	FBgn0035968	Solute carrier family 45 member 1		2.53876	-0.16663	-2.70539	0.00100239	-1.65281	0.237382	-1.05258
dpr21	FBgn0260995	defective proboscis extension response 21	yes	2.53858	-0.307334	-2.84592	0.00290596	-2.80712	0.0448311	-0.0387932
mnd	FBgn0002778	minidiscs	yes	2.50212	4.33778	1.83566	0.00154276	1.8581	0.00396546	-0.0224481
Bx	FBgn0265598	Beadex	yes	2.49223	0.790117	-1.70211	0.00455108	-1.29272	0.0846196	-0.409396
CG42663	FBgn0261545	uncharacterized protein	yes	2.48929	1.73944	-0.749848	0.611523	-0.287444	0.67539	-0.462404
CG11367	FBgn0037185	uncharacterized protein	yes	2.47819	1.79121	-0.686979	0.617058	0.0352297	0.982689	-0.722209
CG17883	FBgn0040005	uncharacterized protein	yes	2.47793	1.81839	-0.65954	0.666234	0.126969	0.956993	-0.786509
lbk	FBgn0034083	lambik	yes	2.4741	1.98016	-0.49394	0.874917	-0.378774	0.572066	-0.115165
Rap2l	FBgn0283666	Ras-associated protein 2-like	yes	2.47209	1.9174	-0.554686	0.777892	-0.957149	0.208269	0.402463
lncRNA:CR33963	FBgn0053963	long non-coding RNA:CR33963	yes	2.47139	2.89208	0.420693	0.949989	0.527304	0.700116	-0.106612
ktub	FBgn0015721	king tubby	yes	2.46691	2.85889	0.391986	0.961309	1.32809	0.217558	-0.936099
pyr	FBgn0033649	pyramus	yes	2.46621	3.1573	0.691092	0.611523	0.442728	0.60174	0.248364
Antp	FBgn0260642	Antennapedia		2.4578	2.19497	-0.262825	1	0.421957	0.567231	-0.684782
Mkp3	FBgn0036844	Mitogen-activated protein kinase phosphatase 3	yes	2.45376	1.24711	-1.20665	0.0989326	-1.11964	0.128997	-0.0870123
elB	FBgn0004858	elbow B	yes	2.45338	0.821602	-1.63178	0.0540136	-0.738323	0.5422	-0.893456
otk	FBgn0004839	off-track		2.45194	1.719	-0.732939	0.611523	-0.754186	0.107922	0.021247
CG7841	FBgn0036502	uncharacterized protein		2.44798	3.96137	1.51339	0.0947134	1.19429	0.29898	0.319102
Samuel	FBgn0032330	SAM-motif ubiquitously expressed punctatedly localized protein	yes	2.44559	0.0718655	-2.37372	0.00824442	-4.90295	0.0500651	2.52923
Best1	FBgn0040238	Bestrophin 1		2.44202	2.85598	0.413954	0.926635	0.472488	0.612061	-0.058534
S	FBgn0003310	Star	yes	2.43707	2.59364	0.156565	1	0.36261	0.568662	-0.206045
CG13868	FBgn0034501	uncharacterized protein	yes	2.43126	0.848316	-1.58295	0.00454123	-1.22264	0.0405506	-0.360302
PlexB	FBgn0025740	Plexin B	yes	2.42285	1.95554	-0.46731	0.897735	-0.767926	0.135798	0.300616
CG30419	FBgn0050419	uncharacterized protein		2.42096	0.942884	-1.47807	0.0150645	-1.00095	0.168691	-0.477123
Traf4	FBgn0026319	TNF-receptor-associated factor 4		2.41659	0.726279	-1.69031	0.0288987	-1.17093	0.243024	-0.519384
IP3K1	FBgn0032147	Inositol 1,4,5-triphosphate kinase 1	yes	2.40958	0.976782	-1.43279	0.244542	0.361702	0.848514	-1.7945
CG42668	FBgn0261550	uncharacterized protein	yes	2.40936	1.72258	-0.68678	0.611523	-0.718506	0.214304	0.0317258
fz2	FBgn0016797	frizzled 2	yes	2.40827	0.633028	-1.77524	0.00109162	-1.58738	0.00890865	-0.187859
Snoo	FBgn0085450	Sno oncogene	yes	2.40659	2.23315	-0.173438	1	0.113058	0.903323	-0.286496
Oda	FBgn0014184	Ornithine decarboxylase antizyme	yes	2.40106	1.28579	-1.11527	0.17185	-0.318098	0.530994	-0.797172
CG15706	FBgn0034093	uncharacterized protein		2.40001	1.82534	-0.574675	0.749527	-0.992098	0.20641	0.417423
Myo81F	FBgn0267431	Myosin 81F		2.38161	-0.009263	-2.39088	0.0012152	-2.33866	0.00298814	-0.052211
mdy	FBgn0004797	midway		2.38042	2.17028	-0.210139	1	-1.61177	0.194072	1.40163
CG1927	FBgn0027547	uncharacterized protein	yes	2.37568	2.68088	0.305197	1	0.344781	0.613512	-0.0395846
CG9650	FBgn0029939	uncharacterized protein	yes	2.37565	-1.07393	-3.44958	3.29e-06	-2.98326	0.00122253	-0.466322
CG31663	FBgn0051663	uncharacterized protein	yes	2.3725	0.710163	-1.66234	0.00108399	-1.81232	0.00328247	0.149979
lawc	FBgn0262976	leg arista wing complex	yes	2.37239	2.0382	-0.334197	0.948625	1.00924	0.353988	-1.34343
inaE	FBgn0261244	inactivation no afterpotential E	yes	2.37075	2.26677	-0.10398	1	-0.0465081	0.959632	-0.0574717
nkd	FBgn0002945	naked cuticle	yes	2.36592	1.46373	-0.902191	0.368519	-1.04836	0.0715919	0.14617
retn	FBgn0004795	retained	yes	2.35815	4.48571	2.12756	0.0419423	2.12984	0.162801	-0.0022737
grim	FBgn0015946	grim		2.35786	2.24289	-0.114968	1	1.04274	0.38467	-1.15771
CG8929	FBgn0034504	uncharacterized protein	yes	2.35706	2.06289	-0.294168	1	0.0479564	0.959632	-0.342124
otk2	FBgn0267728	off-track2		2.35653	2.30569	-0.0508375	1	0.0405259	0.961566	-0.0913634
dpr17	FBgn0051361	defective proboscis extension response 17	yes	2.355	-0.135475	-2.49048	3.38e-05	-2.60761	0.0173416	0.11713
Fas2	FBgn0000635	Fasciclin 2	yes	2.35275	0.227201	-2.12555	0.000128272	-2.0241	0.0038634	-0.10145
CG5687	FBgn0035293	uncharacterized protein	yes	2.34087	-0.204884	-2.54576	0.00396577	-4.87799	0.0490612	2.33223
Atg13	FBgn0261108	Autophagy-related 13	yes	2.33518	2.54339	0.208211	1	0.641877	0.260719	-0.433666
rdo	FBgn0243486	reduced ocelli	yes	2.33337	0.992733	-1.34063	0.0877833	-0.875014	0.648593	-0.465619
AdamTS-B	FBgn0029791	ADAM metallopeptidase with thrombospondin type 1 motif B	yes	2.33214	0.321909	-2.01023	0.00251334	-2.12607	0.14366	0.115842
Ythdc1	FBgn0027616	YTH domain containing 1	yes	2.32807	1.8883	-0.439774	0.938156	0.0450672	0.959632	-0.484841
side-VI	FBgn0083950	sidestep VI	yes	2.32291	-0.00356504	-2.32647	0.000209514	-2.73688	0.00424316	0.410414
dpr8	FBgn0052600	defective proboscis extension response 8	yes	2.32255	0.565819	-1.75673	0.00889568	-1.60064	0.0378966	-0.156089
CG8861	FBgn0037676	uncharacterized protein	yes	2.32206	-0.613553	-2.93561	0.000752012	-0.867053	0.590849	-2.06856
CG5151	FBgn0036576	uncharacterized protein	yes	2.31738	1.15539	-1.16199	0.0983797	-1.45139	0.0772649	0.289401
CG32066	FBgn0052066	uncharacterized protein	yes	2.31283	1.89986	-0.412971	0.939175	0.200426	0.841837	-0.613397
beat-Va	FBgn0038087	beaten path Va	yes	2.31128	-0.510926	-2.82221	0.00150875	-5.40113	0.0320766	2.57893
Eip63E	FBgn0005640	Ecdysone-induced protein 63E	yes	2.30306	1.76431	-0.538749	0.801534	-0.548995	0.455253	0.010245
DPCoAC	FBgn0067783	Dephosphocoenzyme A carrier	yes	2.29751	2.26334	-0.0341783	1	-0.138184	0.959632	0.104006
ttv	FBgn0265974	tout-velu	yes	2.2878	1.1859	-1.1019	0.135779	-0.813247	0.151087	-0.288649
mspo	FBgn0020269	M-spondin	yes	2.28756	0.162451	-2.12511	8.57e-05	-2.12333	0.00532448	-0.00178409
vg	FBgn0003975	vestigial	yes	2.28701	2.09979	-0.187229	1	-0.0355663	0.975209	-0.151663
CG13300	FBgn0035699	uncharacterized protein	yes	2.28527	0.283417	-2.00186	0.000732015	-2.06932	0.0508441	0.0674633
tna	FBgn0026160	tonalli	yes	2.27286	1.04952	-1.22334	0.0814833	-0.820318	0.144165	-0.403022
TkR99D	FBgn0004622	Tachykinin-like receptor at 99D		2.26786	-0.584878	-2.85274	0.0005773	-5.92708	0.0102318	3.07434
side	FBgn0016061	sidestep	yes	2.25908	0.285703	-1.97338	0.000407076	-1.91742	0.00570298	-0.0559659
beat-IIIb	FBgn0053179	beaten path IIIb	yes	2.25533	0.235378	-2.01996	0.0159723	-4.30614	0.0735269	2.28618
Dd	FBgn0029067	Dullard	yes	2.25443	2.34155	0.0871151	1	0.323355	0.662216	-0.236239
CG31694	FBgn0051694	uncharacterized protein	yes	2.24887	3.35574	1.10687	0.081492	0.9534	0.0946571	0.153467
fj	FBgn0000658	four-jointed		2.24535	2.49593	0.25058	1	-0.359699	0.882835	0.610279
lncRNA:CR44024	FBgn0264794	long non-coding RNA:CR44024	yes	2.24441	3.10909	0.864679	0.512061	1.68347	0.00409303	-0.818788
Prosap	FBgn0040752	prosap	yes	2.23885	0.98014	-1.25871	0.0214709	-1.40293	0.0122754	0.144219
kay	FBgn0001297	kayak	yes	2.23617	1.57292	-0.663249	0.611523	-0.711783	0.142469	0.0485343
Unc-115a	FBgn0051352	Uncoordinated 115a	yes	2.23462	1.70747	-0.527147	0.827336	-0.508422	0.481375	-0.0187248
numb	FBgn0002973	numb	yes	2.2282	2.40049	0.172287	1	0.890944	0.117221	-0.718657
alpha-Man-Ia	FBgn0259170	alpha-Mannosidase class I a	yes	2.22762	1.5713	-0.656322	0.611523	-0.165495	0.872072	-0.490828
CG33947	FBgn0083068	uncharacterized protein	yes	2.22323	1.33391	-0.88932	0.611523	-3.73953	0.187401	2.85021
mbl	FBgn0265487	muscleblind	yes	2.22111	2.64186	0.420759	0.952047	0.925194	0.0542906	-0.504435
Wnt4	FBgn0010453	Wnt oncogene analog 4	yes	2.21026	-0.114697	-2.32496	0.000207906	-1.69694	0.0244583	-0.628019
Pdp1	FBgn0016694	PAR-domain protein 1	yes	2.20803	0.826628	-1.3814	0.0445626	-1.34769	0.0773266	-0.033707
glob1	FBgn0027657	globin 1	yes	2.20737	-0.395461	-2.60283	0.0125489	-2.03965	0.336109	-0.56318
lilli	FBgn0041111	lilliputian	yes	2.20688	1.71337	-0.493516	0.87127	-0.110299	0.939021	-0.383218
lama	FBgn0016031	lamina ancestor	yes	2.20533	2.45478	0.249453	1	-0.0488233	0.960009	0.298276
ct	FBgn0004198	cut	yes	2.19556	1.74327	-0.452288	0.935464	-0.245604	0.673346	-0.206684
yuri	FBgn0045842	yuri gagarin	yes	2.18652	2.67881	0.492288	0.827366	-0.496729	0.809915	0.989017
dpr20	FBgn0035170	defective proboscis extension response 20	yes	2.18447	0.108704	-2.07576	0.00274745	-8.51218	0.00212886	6.43642
Reck	FBgn0036463	Reversion-inducing-cysteine-rich protein with kazal motifs		2.18345	-0.704364	-2.88782	0.0002136	-2.43289	0.0122849	-0.454923
dnt	FBgn0024245	doughnut on 2		2.18272	1.78856	-0.394167	0.966174	0.0749424	0.959632	-0.46911
apt	FBgn0015903	apontic		2.18242	2.59093	0.408513	0.926635	0.941257	0.108853	-0.532744
cwo	FBgn0259938	clockwork orange	yes	2.1794	2.34125	0.16185	1	-0.584326	0.364844	0.746176
Glut4EF	FBgn0267336	Glucose transporter 4 enhancer factor	yes	2.17478	0.627497	-1.54728	0.00133015	-1.29348	0.018141	-0.253801
Sema2b	FBgn0264273	Semaphorin 2b	yes	2.17411	0.717535	-1.45657	0.00862996	-2.16564	0.00697424	0.709069
CG14207	FBgn0031037	uncharacterized protein	yes	2.17235	1.79818	-0.374172	1	-0.801773	0.0509675	0.427601
CG12541	FBgn0029930	uncharacterized protein		2.17065	0.150169	-2.02048	0.00405812	-3.36138	0.076435	1.3409
CG31688	FBgn0263355	uncharacterized protein	yes	2.16437	0.969773	-1.1946	0.0157476	-0.662614	0.179815	-0.531982
kuz	FBgn0259984	kuzbanian	yes	2.16354	1.24731	-0.916229	0.252492	-0.666753	0.20933	-0.249476
kek2	FBgn0015400	kekkon 2	yes	2.1631	0.369107	-1.79399	0.000705878	-1.99197	0.00335213	0.197978
CG12991	FBgn0030847	uncharacterized protein	yes	2.16302	0.522791	-1.64023	0.0265405	-1.41432	0.145399	-0.225916
Fas3	FBgn0000636	Fasciclin 3	yes	2.15963	0.473683	-1.68595	0.00199343	-1.69175	0.0419178	0.00580143
galectin	FBgn0031213	galectin	yes	2.15955	2.00122	-0.158333	1	0.0866641	0.959632	-0.244997
CG13252	FBgn0037016	uncharacterized protein	yes	2.15827	-0.616611	-2.77488	0.00132957	-5.1986	0.039072	2.42371
corto	FBgn0010313	corto	yes	2.15315	1.934	-0.219147	1	-0.259265	0.713489	0.0401177
dlp	FBgn0041604	dally-like	yes	2.15077	0.963798	-1.18697	0.120866	-1.33953	0.0558348	0.152567
Haspin	FBgn0046706	haspin		2.1466	1.51655	-0.630051	0.681349	-0.155869	0.879421	-0.474182
CG10713	FBgn0036360	uncharacterized protein	yes	2.14644	0.235728	-1.91071	0.00128254	-1.74611	0.0345372	-0.164594
hid	FBgn0003997	head involution defective	yes	2.14616	0.0256349	-2.12052	0.011267	-4.58301	0.0629755	2.46248
Oatp74D	FBgn0036732	Organic anion transporting polypeptide 74D	yes	2.14455	2.73539	0.590841	0.726766	0.865259	0.17202	-0.274419
Fur1	FBgn0004509	Furin 1	yes	2.14227	0.299077	-1.8432	0.00345678	-1.90863	0.0108443	0.0654374
NK7.1	FBgn0024321	NK7.1	yes	2.13286	2.0139	-0.118951	1	0.435687	0.429283	-0.554638
beat-Ib	FBgn0028645	beaten path Ib	yes	2.13052	-0.693664	-2.82418	0.000152616	-2.38521	0.0877635	-0.438976
aop	FBgn0000097	anterior open	yes	2.12669	1.15135	-0.975334	0.245919	-1.47604	0.0424904	0.500703
CrebA	FBgn0004396	Cyclic-AMP response element binding protein A	yes	2.12148	1.0128	-1.10869	0.183496	-1.61941	0.158499	0.510721
Lim1	FBgn0026411	LIM homeobox 1	yes	2.12071	1.20129	-0.919422	0.363913	-1.49119	0.0424972	0.571767
Syx1A	FBgn0013343	Syntaxin 1A	yes	2.12002	1.36451	-0.755513	0.611523	-0.507464	0.402295	-0.248049
Cyp6v1	FBgn0031126	Cyp6v1	yes	2.11554	-0.329737	-2.44527	0.0176168	-3.25947	0.240464	0.814193
lili	FBgn0027539	lilipod	yes	2.11541	2.46945	0.354037	0.981078	0.0490758	0.959632	0.304961
Ccn	FBgn0052183	Ccn	yes	2.11389	-0.484642	-2.59854	0.00135485	-6.18945	0.017297	3.59091
RapGAP1	FBgn0264895	Rap GTPase activating protein 1	yes	2.11142	1.1213	-0.99012	0.243265	-0.533927	0.362729	-0.456193
Frl	FBgn0267795	Formin-like	yes	2.10999	1.31942	-0.79057	0.554042	-0.274101	0.615534	-0.516469
lncRNA:CR43650	FBgn0263659	long non-coding RNA:CR43650	yes	2.10881	3.9773	1.86849	0.00258708	1.14415	0.231569	0.72434
CG32204	FBgn0052204	uncharacterized protein	yes	2.10676	-0.623512	-2.73028	0.000380199	-5.66253	0.017399	2.93225
unc-4	FBgn0024184	unc-4		2.10568	0.912354	-1.19333	0.174831	-1.22942	0.237078	0.0360905
jigr1	FBgn0039350	jing interacting gene regulatory 1		2.10477	3.82815	1.72338	0.0167083	1.53447	0.0134423	0.18891
dpn	FBgn0010109	deadpan		2.10426	3.6207	1.51645	0.0480673	1.51669	0.0156416	-0.000242483
Ets65A	FBgn0005658	Ets at 65A	yes	2.10233	0.734108	-1.36822	0.0137358	-1.75832	0.0066024	0.390095
Pli	FBgn0025574	Pellino	yes	2.10077	0.690996	-1.40977	0.0286654	-1.4391	0.0140652	0.0293316
lncRNA:CR40469	FBgn0058469	long non-coding RNA:CR40469	yes	2.10033	7.75825	5.65792	0.000704374	7.39073	0.00182091	-1.73281
CG42747	FBgn0261801	uncharacterized protein		2.09666	-0.257629	-2.35428	0.00295562	-3.13148	0.0995275	0.777195
CG17684	FBgn0263780	uncharacterized protein	yes	2.09148	-0.438502	-2.52998	0.00270245	-1.98565	0.0735269	-0.544333
lncRNA:CR31781	FBgn0051781	long non-coding RNA:CR31781	yes	2.09066	-1.24514	-3.3358	0.00250256	-0.909308	0.596065	-2.42649
vn	FBgn0003984	vein	yes	2.08949	1.47344	-0.616042	0.710705	-2.92914	0.203372	2.3131
osp	FBgn0003016	outspread	yes	2.08205	0.072055	-2.01	0.00286446	-0.918211	0.250639	-1.09179
CG11791	FBgn0039266	uncharacterized protein	yes	2.07689	1.57303	-0.503867	0.842742	-0.333653	0.768966	-0.170214
yrt	FBgn0004049	yurt	yes	2.07517	1.7018	-0.373367	1	-0.35665	0.574245	-0.0167168
sd	FBgn0003345	scalloped	yes	2.07063	1.55819	-0.512438	0.86302	-0.115969	0.874293	-0.396469
Hr4	FBgn0264562	Hormone receptor 4		2.06998	0.751401	-1.31858	0.0123412	-1.1534	0.0176065	-0.165187
DIP-epsilon	FBgn0259714	Dpr-interacting protein epsilon		2.06632	-0.630111	-2.69643	0.000728258	-2.98851	0.0478261	0.292079
CG46301	FBgn0283651	uncharacterized protein	yes	2.05699	3.04819	0.991193	0.111462	2.42001	6.64e-05	-1.42881
PH4alphaEFB	FBgn0039776	prolyl-4-hydroxylase-alpha EFB	yes	2.05485	1.2411	-0.813752	0.611523	0.215758	0.785845	-1.02951
CG42750	FBgn0261804	uncharacterized protein	yes	2.0527	-0.423086	-2.47578	4.59e-05	-2.90238	0.0154052	0.426601
CG9265	FBgn0032910	uncharacterized protein	yes	2.05169	1.536	-0.515689	0.833273	-0.765	0.655245	0.249311
PRAS40	FBgn0267824	Proline-rich Akt substrate 40 kDa	yes	2.04649	2.36401	0.317516	1	0.05578	0.959632	0.261736
EcR	FBgn0000546	Ecdysone receptor		2.04312	1.55398	-0.48914	0.926831	-0.651848	0.292176	0.162709
prage	FBgn0283741	prage	yes	2.04204	-0.328526	-2.37057	0.000813982	-6.46495	0.0126836	4.09439
bun	FBgn0259176	bunched	yes	2.04185	1.14727	-0.894582	0.34723	-0.66839	0.165565	-0.226192
Mp	FBgn0260660	Multiplexin	yes	2.03991	-0.593348	-2.63326	0.000236038	-1.89359	0.024453	-0.739661
Sema2a	FBgn0011260	Semaphorin 2a	yes	2.03638	1.25743	-0.778944	0.611523	-0.265083	0.707372	-0.513861
CG5346	FBgn0038981	uncharacterized protein	yes	2.03586	2.61112	0.575254	0.749527	0.394312	0.580949	0.180942
esg	FBgn0001981	escargot		2.03474	2.03549	0.000754484	1	0.282526	0.721885	-0.281771
ap	FBgn0267978	apterous	yes	2.03395	0.48043	-1.55352	0.00974793	-1.67005	0.0158142	0.116533
CG11357	FBgn0035558	uncharacterized protein	yes	2.03348	1.8708	-0.162683	1	0.0817542	0.959632	-0.244437
fus	FBgn0023441	fusilli	yes	2.03232	0.315773	-1.71655	0.0125393	-2.42871	0.0377097	0.71216
ND-15	FBgn0031228	NADH dehydrogenase (ubiquinone) 15 kDa subunit		2.03113	0.900518	-1.13061	0.366507	-1.07057	0.269728	-0.0600415
corn	FBgn0259173	cornetto	yes	2.02875	2.65389	0.625143	0.648423	0.661159	0.154935	-0.0360158
Proc-R	FBgn0029723	Proctolin receptor	yes	2.02496	1.60033	-0.424626	0.905185	-4.59278	0.0320537	4.16815
DIP-eta	FBgn0031725	Dpr-interacting protein eta	yes	2.01706	-0.660208	-2.67727	0.00142448	-6.18379	0.0189245	3.50652
qless	FBgn0051005	qless	yes	2.01507	2.45857	0.443501	0.906202	1.20926	0.315028	-0.765756
nAChRalpha4	FBgn0266347	nicotinic Acetylcholine Receptor alpha4	yes	2.0139	0.289165	-1.72473	0.0243532	-1.59779	0.0336758	-0.126942
His2B:CG33868	FBgn0053868	histone H2B		2.01121	2.37095	0.359738	0.926635	0.567577	0.293266	-0.207838
Ten-a	FBgn0267001	Tenascin accessory	yes	2.00978	0.790996	-1.21878	0.0172294	-0.956044	0.0350413	-0.262735
msi	FBgn0011666	musashi	yes	2.00822	1.96256	-0.045669	1	0.0158057	0.978716	-0.0614747
Eip78C	FBgn0004865	Ecdysone-induced protein 78C		2.00613	-1.96936	-3.97549	0.00147449	-6.11605	0.0164993	2.14057
CG3726	FBgn0029824	uncharacterized protein	yes	2.00128	-0.866672	-2.86796	0.000174231	-1.36086	0.298862	-1.5071
CycE	FBgn0010382	Cyclin E		1.99969	2.36066	0.36097	0.96604	0.783824	0.189783	-0.422854
caup	FBgn0015919	caupolican	yes	1.99572	1.0579	-0.93782	0.459195	-0.540852	0.685659	-0.396968
side-II	FBgn0259213	sidestep II	yes	1.99497	-0.175769	-2.17074	0.000128272	-1.96671	0.00443145	-0.204032
dpr4	FBgn0053512	defective proboscis extension response 4	yes	1.99482	-0.422969	-2.41779	0.00416785	-4.50163	0.061305	2.08384
sqz	FBgn0010768	squeeze	yes	1.99463	2.46166	0.467024	0.90989	0.391589	0.602572	0.0754348
Met	FBgn0002723	Methoprene-tolerant	yes	1.99278	1.49236	-0.500424	0.845847	-0.190266	0.874456	-0.310158
Rbfox1	FBgn0052062	RNA-binding Fox protein 1	yes	1.98964	0.613643	-1.37599	0.0246447	-0.636958	0.176809	-0.739035
CG32369	FBgn0052369	uncharacterized protein	yes	1.98783	1.60215	-0.385679	0.963094	-0.0329422	0.966408	-0.352737
melt	FBgn0023001	melted		1.98524	1.54368	-0.441566	0.879381	1.21778	0.471038	-1.65934
toy	FBgn0019650	twin of eyeless	yes	1.98343	1.44917	-0.534254	0.826681	-0.270063	0.615126	-0.264191
CG8034	FBgn0031011	uncharacterized protein	yes	1.97844	0.494516	-1.48393	0.0324987	-0.808337	0.426401	-0.67559
CG13920	FBgn0025712	uncharacterized protein	yes	1.9779	1.36861	-0.609298	0.70235	-0.500763	0.321332	-0.108535
KrT95D	FBgn0020647	Krueppel target at 95D	yes	1.97328	1.26111	-0.712162	0.611523	-0.498422	0.322681	-0.213739
Rac2	FBgn0014011	Rac2	yes	1.97323	-0.0920732	-2.0653	0.00154804	-1.68218	0.115366	-0.383121
B-H1	FBgn0011758	BarH1		1.96692	1.2955	-0.671419	0.624105	-0.16894	0.959632	-0.502478
Flo2	FBgn0264078	Flotillin 2	yes	1.96523	0.736425	-1.2288	0.0252606	-0.723506	0.100037	-0.505295
CG4341	FBgn0028481	uncharacterized protein	yes	1.96465	0.2554	-1.70924	0.00062524	-1.45838	0.00814347	-0.250867
dnr1	FBgn0260866	defense repressor 1	yes	1.96412	-0.243233	-2.20736	0.0301519	-4.86897	0.0552863	2.66161
dpr11	FBgn0053202	defective proboscis extension response 11	yes	1.96401	-0.357343	-2.32136	8.57e-05	-2.57929	0.00385939	0.257933
kek1	FBgn0015399	kekkon 1	yes	1.96241	0.854282	-1.10812	0.0787435	-0.65218	0.348806	-0.455944
mew	FBgn0004456	multiple edematous wings	yes	1.95973	-0.387269	-2.347	0.000203322	-2.31511	0.0141474	-0.0318916
stx	FBgn0052676	stuxnet	yes	1.95872	1.1395	-0.819224	0.459195	-0.860409	0.0872331	0.0411851
CG42524	FBgn0260429	uncharacterized protein		1.95797	-0.805274	-2.76325	0.000358012	-2.2716	0.110684	-0.491648
egr	FBgn0033483	eiger	yes	1.95473	1.29041	-0.664314	0.63101	-1.53509	0.0425566	0.870773
CG42260	FBgn0259145	uncharacterized protein	yes	1.95048	0.367012	-1.58347	0.00302943	-1.27375	0.016981	-0.309722
Clic	FBgn0030529	Chloride intracellular channel	yes	1.94551	1.93118	-0.0143323	1	-0.00276322	0.996726	-0.0115691
bi	FBgn0000179	bifid	yes	1.94119	1.40437	-0.536822	0.819281	-0.211143	0.74631	-0.325679
sn	FBgn0003447	singed	yes	1.93918	-0.0638383	-2.00302	0.000244121	-1.78941	0.00538947	-0.213608
gish	FBgn0250823	gilgamesh	yes	1.93855	1.04628	-0.892275	0.454261	-0.615947	0.214394	-0.276327
Wnt10	FBgn0031903	Wnt oncogene analog 10		1.93779	1.54213	-0.395661	0.926635	-0.229344	0.959632	-0.166318
fred	FBgn0051774	friend of echinoid	yes	1.9347	-0.279609	-2.21431	0.000491883	-2.22124	0.00804048	0.00693028
CG6966	FBgn0038286	uncharacterized protein	yes	1.93168	1.19045	-0.741231	0.611523	-0.624837	0.277992	-0.116394
schlank	FBgn0040918	schlank	yes	1.92913	1.78192	-0.147203	1	0.0905379	0.959632	-0.237741
CG17486	FBgn0032997	uncharacterized protein		1.92858	0.465348	-1.46323	0.0601564	-1.10789	0.175007	-0.355334
pnt	FBgn0003118	pointed	yes	1.92574	2.01174	0.0859949	1	0.129404	0.881313	-0.0434092
CG7991	FBgn0035260	uncharacterized protein	yes	1.92425	0.981046	-0.943207	0.180663	-1.05343	0.201774	0.110227
nmo	FBgn0011817	nemo	yes	1.92336	1.08575	-0.837616	0.48872	-0.730179	0.116705	-0.107437
CG42594	FBgn0260971	uncharacterized protein	yes	1.92209	-0.171422	-2.09351	0.00214395	-3.21598	0.0600249	1.12247
fipi	FBgn0031627	factor of interpulse interval	yes	1.92027	-1.24197	-3.16224	0.000128272	-1.98701	0.0408297	-1.17523
Grip	FBgn0029830	Glutamate receptor interacting protein		1.91774	0.773289	-1.14445	0.38353	-1.24963	0.37027	0.105176
kibra	FBgn0262127	kibra	yes	1.91718	2.0547	0.137522	1	-0.665026	0.480744	0.802549
Sulf1	FBgn0040271	Sulfated	yes	1.91682	1.18493	-0.73189	0.611523	-1.36877	0.249015	0.636879
bru3	FBgn0264001	bruno 3	yes	1.91346	0.237422	-1.67604	0.00752264	-1.94251	0.00630129	0.266469
CG13784	FBgn0031897	uncharacterized protein	yes	1.91268	0.931323	-0.98136	0.351182	-0.701167	0.362579	-0.280193
Rgk2	FBgn0085419	Rad, Gem/Kir family member 2		1.90301	-0.134671	-2.03768	0.0159156	-2.00627	0.37155	-0.0314104
dpr18	FBgn0030723	defective proboscis extension response 18	yes	1.90085	0.950826	-0.950026	0.411203	-2.25927	0.0547876	1.30925
cv-c	FBgn0285955	crossveinless c	yes	1.90044	1.46782	-0.432621	0.941531	-0.376019	0.537572	-0.0566025
Hmgcr	FBgn0263782	HMG Coenzyme A reductase	yes	1.89597	1.79872	-0.0972506	1	-0.388858	0.695962	0.291608
cv-2	FBgn0000395	crossveinless 2		1.89548	0.531113	-1.36437	0.112963	-0.945471	0.339738	-0.418897
wun2	FBgn0041087	wunen-2	yes	1.89463	0.194246	-1.70038	0.0425437	-2.42748	0.157826	0.727093
Octbeta3R	FBgn0250910	Octopamine beta3 receptor	yes	1.89033	0.439631	-1.4507	0.0389824	-1.5632	0.084718	0.112505
Hnf4	FBgn0004914	Hepatocyte nuclear factor 4	yes	1.88496	0.420244	-1.46472	0.0644963	-1.65297	0.192405	0.18825
stg	FBgn0003525	string		1.87657	1.50832	-0.368252	0.96604	-0.0465488	0.959632	-0.321703
GEFmeso	FBgn0050115	Guanine nucleotide exchange factor in mesoderm	yes	1.87112	-0.264372	-2.13549	0.000920752	-2.85882	0.0133093	0.723335
Sfxn2	FBgn0036843	Sideroflexin 2	yes	1.87015	1.81688	-0.0532662	1	-0.846131	0.427351	0.792865
ovo	FBgn0003028	ovo		1.8698	0.694083	-1.17572	0.0893582	-1.73363	0.125368	0.557906
oc	FBgn0004102	ocelliless	yes	1.86588	2.30346	0.437584	0.991618	0.228369	0.57889	0.209215
sbb	FBgn0285917	scribbler	yes	1.86146	1.24328	-0.618186	0.664573	-0.32665	0.481811	-0.291536
slmb	FBgn0283468	supernumerary limbs		1.86133	1.62366	-0.237677	1	-0.0652661	0.959632	-0.172411
CG45050	FBgn0266410	uncharacterized protein	yes	1.85867	1.46423	-0.394441	0.956918	-0.269778	0.685563	-0.124664
scyl	FBgn0041094	scylla	yes	1.85659	0.66973	-1.18686	0.235021	-0.518724	0.428273	-0.668141
Wdr62	FBgn0031374	WD repeat domain 62	yes	1.85465	0.930439	-0.924214	0.366507	-1.13243	0.0588396	0.208219
pum	FBgn0003165	pumilio	yes	1.85177	0.678178	-1.17359	0.0758999	-0.496292	0.290397	-0.677295
Rga	FBgn0017550	Regena	yes	1.85002	1.50819	-0.34183	1	0.0709218	0.959632	-0.412752
DCP2	FBgn0036534	Decapping protein 2	yes	1.84738	1.22364	-0.623739	0.66588	-0.282755	0.633237	-0.340984
CG8321	FBgn0033677	uncharacterized protein		1.84556	2.01049	0.164931	1	0.289477	0.817034	-0.124546
Stlk	FBgn0046692	Ste20-like kinase	yes	1.84502	0.99737	-0.847655	0.611523	-0.0957913	0.959632	-0.751863
gce	FBgn0261703	germ cell-expressed bHLH-PAS	yes	1.8442	-0.189325	-2.03352	0.00139789	-2.20396	0.0197443	0.170444
spz	FBgn0003495	spatzle	yes	1.83989	-0.366181	-2.20607	0.00442967	-2.26349	0.144609	0.0574199
cpo	FBgn0263995	couch potato	yes	1.83805	0.149437	-1.68861	0.00111276	-1.66221	0.00361174	-0.0263983
dpp	FBgn0000490	decapentaplegic		1.83716	0.504387	-1.33277	0.0832404	-6.08209	0.00731137	4.74931
vri	FBgn0016076	vrille	yes	1.83685	1.44358	-0.393267	1	-0.54661	0.543554	0.153344
HIP-R	FBgn0029676	Hsc/Hsp70-interacting protein related		1.83039	1.38829	-0.442108	0.936756	-0.0073708	0.988468	-0.434738
baz	FBgn0000163	bazooka	yes	1.82993	2.16049	0.330562	1	0.835784	0.0846196	-0.505222
mav	FBgn0039914	maverick	yes	1.8272	-0.626528	-2.45372	0.00537201	-1.41433	0.265814	-1.0394
CG6356	FBgn0039178	uncharacterized protein	yes	1.8259	0.914432	-0.911468	0.400687	0.000300019	0.999887	-0.911768
N	FBgn0004647	Notch	yes	1.82579	2.59383	0.76804	0.459195	0.579445	0.154182	0.188595
olf413	FBgn0037153	olf413	yes	1.82348	1.94131	0.11783	1	-0.420647	0.395774	0.538477
rst	FBgn0003285	roughest		1.82328	0.527914	-1.29536	0.0533466	-1.03321	0.0666615	-0.262149
foxo	FBgn0038197	forkhead box, sub-group O	yes	1.81884	2.61248	0.793641	0.611523	1.30731	0.176285	-0.513671
hdc	FBgn0010113	headcase	yes	1.81813	0.785465	-1.03267	0.144544	-0.75429	0.103995	-0.278377
rols	FBgn0041096	rolling pebbles		1.81743	1.6109	-0.206529	1	0.20748	0.86813	-0.41401
CG2865	FBgn0023526	uncharacterized protein	yes	1.81664	0.299427	-1.51721	0.0112441	-1.66308	0.00680075	0.145871
Tl	FBgn0262473	Toll	yes	1.81142	-0.632422	-2.44384	0.000123116	-2.1295	0.00309824	-0.314336
mamo	FBgn0267033	maternal gene required for meiosis	yes	1.81104	-1.50008	-3.31111	4.45e-05	-2.95734	0.00044612	-0.353775
disco	FBgn0000459	disconnected	yes	1.80387	2.33647	0.532596	0.803839	0.796889	0.379753	-0.264293
kirre	FBgn0028369	kin of irre	yes	1.79698	-0.610253	-2.40723	0.00143673	-2.40627	0.0371993	-0.000962603
ko	FBgn0020294	knockout		1.7965	-0.213475	-2.00998	0.00595084	-2.13218	0.0540774	0.122198
cdc14	FBgn0031952	cell division cycle 14	yes	1.79431	-0.39921	-2.19352	0.00115995	-2.584	0.00168101	0.39048
CG3764	FBgn0036684	uncharacterized protein		1.79311	0.949759	-0.843352	0.610678	-0.712464	0.223882	-0.130887
CG17124	FBgn0032297	uncharacterized protein	yes	1.79287	-1.0015	-2.79437	2.15e-05	-2.62193	0.000322954	-0.172438
fw	FBgn0001083	furrowed		1.78943	3.93568	2.14625	0.00210864	1.97382	0.0498838	0.172433
hth	FBgn0001235	homothorax	yes	1.78729	0.976801	-0.810489	0.611523	-0.870311	0.195021	0.0598215
Ubx	FBgn0003944	Ultrabithorax		1.78257	-0.0820579	-1.86463	0.0119721	-4.06778	0.0429122	2.20315
Syp	FBgn0038826	Syncrip	yes	1.77933	1.42833	-0.351003	0.987673	-0.329852	0.55946	-0.0211507
Thor	FBgn0261560	thor		1.77384	4.43507	2.66124	0.011828	2.62987	0.00126475	0.0313668
Agpat2	FBgn0026718	1-Acylglycerol-3-phosphate O-acyltransferase 2		1.77369	0.840299	-0.933387	0.599681	-1.03083	0.481532	0.0974401
sina	FBgn0003410	seven in absentia	yes	1.77064	1.7593	-0.0113473	1	0.514878	0.464684	-0.526225
nuf	FBgn0013718	nuclear fallout	yes	1.77036	-0.252536	-2.0229	0.015828	-0.808478	0.427606	-1.21442
Rip11	FBgn0027335	Rab11 interacting protein	yes	1.76988	1.72555	-0.0443287	1	0.110147	0.933975	-0.154476
sm	FBgn0003435	smooth	yes	1.76861	0.000668555	-1.76795	0.00147766	-1.50072	0.00732004	-0.267224
Gprk2	FBgn0261988	G protein-coupled receptor kinase 2	yes	1.76592	0.745612	-1.02031	0.0924849	-1.1881	0.012943	0.167788
CG42458	FBgn0259935	uncharacterized protein	yes	1.76493	-1.55337	-3.3183	3.88e-05	-3.31611	0.00676724	-0.00219008
Dl	FBgn0000463	Delta		1.76321	2.25849	0.495287	0.862159	1.00228	0.0748099	-0.506996
CG34370	FBgn0085399	uncharacterized protein	yes	1.76198	-0.712348	-2.47433	0.000270131	-2.95214	0.00788213	0.477814
beat-VI	FBgn0039584	beaten path VI	yes	1.76178	-0.67716	-2.43894	6.63e-05	-2.65772	0.00732843	0.218777
CG33298	FBgn0032120	uncharacterized protein		1.75526	1.85942	0.104166	1	-0.0737143	0.959632	0.17788
Bili	FBgn0039282	Band4.1 inhibitor LRP interactor		1.75444	0.279094	-1.47535	0.0031548	-1.80782	0.00953937	0.33247
CadN	FBgn0015609	Cadherin-N	yes	1.75167	-0.262668	-2.01433	8.57e-05	-1.51725	0.00192282	-0.497084
Atg1	FBgn0260945	Autophagy-related 1	yes	1.75086	1.04997	-0.700892	0.611523	-0.585089	0.328093	-0.115803
Sp1	FBgn0020378	Sp1	yes	1.74648	3.04346	1.29697	0.00520458	0.286624	0.688888	1.01035
CenG1A	FBgn0028509	Centaurin gamma 1A	yes	1.74442	2.06608	0.321665	0.986677	0.245662	0.750044	0.0760033
LRR	FBgn0033212	Leucine-rich repeat	yes	1.74005	0.827976	-0.912077	0.281731	-0.948484	0.0394876	0.036407
otp	FBgn0015524	orthopedia		1.73817	1.57672	-0.161451	1	-0.0247061	0.975142	-0.136745
sNPF	FBgn0032840	short neuropeptide F precursor	yes	1.73718	-1.21481	-2.95199	0.00297772	-5.1882	0.0373176	2.23621
MYPT-75D	FBgn0036801	Myosin phosphatase targeting subunit 75D	yes	1.73491	1.93153	0.196619	1	0.987082	0.162704	-0.790463
CG12594	FBgn0037941	uncharacterized protein	yes	1.73449	-1.41661	-3.1511	0.000134328	-2.82035	0.0137945	-0.330749
Pkn	FBgn0020621	Protein kinase N	yes	1.7318	1.55657	-0.175231	1	0.218571	0.740669	-0.393802
Smurf	FBgn0029006	SMAD specific E3 ubiquitin protein ligase	yes	1.72615	1.64123	-0.084921	1	-0.539034	0.331729	0.454113
Klp98A	FBgn0004387	Kinesin-like protein at 98A		1.72429	1.93037	0.206082	1	0.207006	0.834674	-0.000923334
CG43658	FBgn0263706	uncharacterized protein	yes	1.72323	-0.597485	-2.32072	0.000108895	-2.71584	0.000781162	0.395124
Lim3	FBgn0002023	Lim3		1.72065	0.118186	-1.60247	0.00319579	-1.64038	0.0178852	0.0379124
CG9005	FBgn0033638	uncharacterized protein	yes	1.72064	-0.327596	-2.04824	0.000592761	-2.75065	0.00182091	0.702413
Oamb	FBgn0024944	Octopamine receptor in mushroom bodies	yes	1.71081	-0.73826	-2.44907	0.000151337	-1.79116	0.123059	-0.657916
chinmo	FBgn0086758	Chronologically inappropriate morphogenesis	yes	1.7051	1.6506	-0.054502	1	0.199273	0.721885	-0.253775
uex	FBgn0262124	unextended	yes	1.69764	0.97755	-0.720087	0.611523	-0.518061	0.358127	-0.202026
ERR	FBgn0035849	estrogen-related receptor	yes	1.69347	1.19535	-0.498127	0.845986	-0.724803	0.634805	0.226677
RhoGAP15B	FBgn0030808	Rho GTPase activating protein at 15B		1.68843	1.58588	-0.102542	1	0.263898	0.696576	-0.36644
drk	FBgn0004638	downstream of receptor kinase	yes	1.68707	0.844138	-0.842929	0.578179	-0.642688	0.268371	-0.200241
Evi5	FBgn0262740	Ecotropic viral integration site 5	yes	1.6858	0.441957	-1.24384	0.0474518	-0.98396	0.0350981	-0.259882
olf186-F	FBgn0041585	olf186-F	yes	1.68402	1.60019	-0.083829	1	0.165599	0.891485	-0.249428
InR	FBgn0283499	Insulin-like receptor	yes	1.68394	2.14848	0.464542	0.923839	0.673551	0.170313	-0.209009
l(3)neo38	FBgn0265276	lethal (3) neo38	yes	1.68002	0.872423	-0.807594	0.496655	-0.8972	0.0840388	0.0896053
tamo	FBgn0041582	tamo	yes	1.67814	1.89403	0.215898	1	0.116532	0.943309	0.0993665
Rchy1	FBgn0031816	Ring finger and CHY zinc finger domain containing 1		1.67755	-0.822065	-2.49962	0.000265434	-0.599517	0.568688	-1.9001
fl(2)d	FBgn0000662	female lethal d	yes	1.6759	1.8949	0.218999	1	0.103693	0.959632	0.115306
CBP	FBgn0026144	sarcoplasmic calcium-binding protein		1.67567	2.14326	0.467587	0.898797	0.588217	0.317112	-0.12063
CG33543	FBgn0053543	uncharacterized protein	yes	1.67494	-1.16465	-2.83959	0.000128272	-1.84407	0.0801628	-0.995522
DIP-delta	FBgn0085420	Dpr-interacting protein delta		1.67429	-0.857914	-2.5322	0.00307432	-1.94092	0.126555	-0.591279
caps	FBgn0023095	capricious	yes	1.67233	0.483787	-1.18855	0.0501238	-1.21955	0.0106212	0.0310062
put	FBgn0003169	punt	yes	1.67091	1.39701	-0.273904	0.996057	-1.02288	0.231831	0.748973
bon	FBgn0023097	bonus	yes	1.66805	1.77967	0.111618	1	0.201631	0.697157	-0.0900122
CG44837	FBgn0266100	uncharacterized protein		1.66573	-0.131895	-1.79762	0.0017536	-1.63116	0.00966104	-0.166463
tai	FBgn0041092	taiman	yes	1.66526	2.16445	0.499193	0.849774	0.970104	0.0526483	-0.470911
Optix	FBgn0025360	optix	yes	1.66417	1.84703	0.182855	1	0.398175	0.510095	-0.215321
Pgant9	FBgn0050463	Polypeptide N-Acetylgalactosaminyltransferase 9	yes	1.66078	-0.549231	-2.21001	0.00132644	-1.64777	0.112913	-0.562243
Gbs-76A	FBgn0036862	Glycogen binding subunit 76A	yes	1.66064	1.36194	-0.298693	1	-0.175899	0.7821	-0.122794
magu	FBgn0262169	magu	yes	1.65843	0.111368	-1.54706	0.0261301	-1.46053	0.230169	-0.0865365
mirr	FBgn0014343	mirror	yes	1.65357	1.12465	-0.528917	0.826909	-0.23224	0.730191	-0.296677
igl	FBgn0013467	igloo	yes	1.65071	-1.9783	-3.62901	7.21e-05	-7.1967	0.00385939	3.56769
CG6903	FBgn0029737	uncharacterized protein		1.64959	2.05931	0.409711	0.921925	0.683636	0.396745	-0.273925
AstC-R2	FBgn0036789	Allatostatin C receptor 2		1.64924	-1.93545	-3.58469	0.000818445	-5.53807	0.0229411	1.95337
rdx	FBgn0264493	roadkill	yes	1.64805	1.02488	-0.62317	0.666423	-0.730724	0.156329	0.107555
Shawl	FBgn0085395	Shaw-like	yes	1.64717	-0.589227	-2.23639	0.00203542	-6.04044	0.0131907	3.80405
rho	FBgn0004635	rhomboid	yes	1.64428	-0.245159	-1.88944	0.00520458	-1.7604	0.108166	-0.129043
svp	FBgn0003651	seven up	yes	1.64409	4.01311	2.36902	0.000818445	2.45711	0.00128347	-0.0880899
jim	FBgn0027339	jim	yes	1.64097	0.155068	-1.4859	0.0209098	-1.39848	0.0356103	-0.0874199
robo2	FBgn0002543	roundabout 2		1.64015	0.348637	-1.29151	0.00283228	-1.35601	0.00901265	0.0644974
Pino	FBgn0016926	Pinocchio	yes	1.63995	0.405843	-1.2341	0.136075	0.0698238	0.959632	-1.30393
PPP1R15	FBgn0034948	Protein phosphatase 1 regulatory subunit 15	yes	1.63932	1.27915	-0.360169	0.964306	-0.479009	0.599958	0.118841
fra	FBgn0011592	frazzled		1.62931	0.770914	-0.858397	0.299774	-0.660371	0.127874	-0.198026
Crtc	FBgn0036746	CREB-regulated transcription coactivator	yes	1.62903	1.61287	-0.0161559	1	-0.0128219	0.981844	-0.00333408
hbs	FBgn0029082	hibris	yes	1.62617	-0.34448	-1.97065	0.000592761	-1.74331	0.0137507	-0.227338
C15	FBgn0004863	C15		1.62476	2.07355	0.44879	0.895333	0.741838	0.683913	-0.293048
hep	FBgn0010303	hemipterous	yes	1.62371	1.40442	-0.219294	1	-0.322915	0.496612	0.103622
shakB	FBgn0085387	shaking B	yes	1.62307	-1.48223	-3.1053	6.63e-05	-3.09477	0.0227955	-0.0105356
jvl	FBgn0263929	javelin-like	yes	1.61912	0.636773	-0.982343	0.201161	-0.88056	0.0432311	-0.101783
plum	FBgn0039431	plum	yes	1.61512	2.44255	0.827434	0.478752	1.18328	0.0170092	-0.355847
nemy	FBgn0261673	no extended memory		1.61387	-1.11233	-2.7262	0.00286646	-5.76718	0.0124687	3.04098
flw	FBgn0000711	flapwing	yes	1.61333	1.10237	-0.510961	0.837028	-0.0849694	0.959632	-0.425992
fne	FBgn0086675	found in neurons	yes	1.61176	-0.31871	-1.93047	0.00202758	-1.70493	0.00680075	-0.225545
CG14441	FBgn0029895	uncharacterized protein		1.60876	1.23736	-0.371392	0.984643	0.43575	0.413149	-0.807143
dac	FBgn0005677	dachshund	yes	1.60789	0.392246	-1.21565	0.0527608	-1.37109	0.0219295	0.155448
slp2	FBgn0004567	sloppy paired 2		1.60569	1.92132	0.315624	0.981458	-0.139116	0.93395	0.454739
CG10939	FBgn0010620	uncharacterized protein	yes	1.60508	3.69503	2.08995	0.00294863	1.75278	0.049656	0.337177
Tollo	FBgn0029114	tollo	yes	1.60377	1.67411	0.0703368	1	0.130016	0.959632	-0.0596795
Con	FBgn0005775	Connectin	yes	1.60126	0.113509	-1.48775	0.0131098	-0.718851	0.172894	-0.768899
Ccdc85	FBgn0031488	Ccdc85		1.60065	3.21412	1.61347	0.0130259	1.2423	0.0812517	0.371165
MICU3	FBgn0038735	Mitochondrial calcium uptake 3	yes	1.60005	0.696783	-0.903269	0.547001	-0.808897	0.438237	-0.0943714
crb	FBgn0259685	crumbs	yes	1.59977	0.613676	-0.986091	0.403556	-1.88078	0.143702	0.894687
raskol	FBgn0261570	raskol	yes	1.59816	0.643186	-0.954973	0.248334	-0.741722	0.105981	-0.213251
sty	FBgn0014388	sprouty	yes	1.59701	0.839917	-0.757094	0.611523	0.170687	0.839549	-0.927781
aos	FBgn0004569	argos	yes	1.59667	2.16297	0.566301	0.763414	0.679965	0.467314	-0.113664
bdl	FBgn0028482	borderless	yes	1.59664	0.647194	-0.949445	0.459195	-0.0347002	0.973736	-0.914745
MESK2	FBgn0043070	Misexpression suppressor of KSR 2	yes	1.59619	0.435761	-1.16042	0.0333371	-0.900705	0.0471735	-0.25972
Sugb	FBgn0036191	Sugar baby	yes	1.59528	2.49943	0.904152	0.474794	0.508439	0.509479	0.395713
Su(H)	FBgn0004837	Suppressor of Hairless		1.5943	1.57972	-0.0145823	1	-0.0936869	0.959632	0.0791046
sdk	FBgn0021764	sidekick	yes	1.59368	1.56291	-0.0307687	1	0.386245	0.363231	-0.417013
JIL-1	FBgn0020412	JIL-1 kinase	yes	1.59325	1.62237	0.0291211	1	-0.326911	0.535429	0.356032
Dad	FBgn0020493	Daughters against dpp	yes	1.59033	0.0388039	-1.55152	0.014935	-2.08634	0.0739159	0.534812
Dscam2	FBgn0265296	Down syndrome cell adhesion molecule 2	yes	1.58715	-1.40191	-2.98906	5.93e-06	-3.303	0.000149779	0.313937
Pmp70	FBgn0031069	Peroxisomal Membrane Protein 70 kDa	yes	1.58667	1.64007	0.0533968	1	-0.533642	0.367082	0.587039
Rbp6	FBgn0260943	RNA-binding protein 6	yes	1.58047	-1.53043	-3.11091	2.36e-05	-2.51607	0.000493378	-0.594839
akirin	FBgn0082598	akirin	yes	1.57974	0.731541	-0.848204	0.608592	-0.214729	0.799416	-0.633475
Btk29A	FBgn0003502	Btk family kinase at 29A	yes	1.57864	0.680425	-0.898213	0.349111	-0.512995	0.20035	-0.385218
Dll	FBgn0000157	Distal-less	yes	1.57734	1.76849	0.191152	1	-0.322879	0.827053	0.51403
snu	FBgn0039594	snustorr	yes	1.57518	3.2824	1.70722	0.0279093	1.7792	0.120393	-0.0719797
Dop1R2	FBgn0266137	Dopamine 1-like receptor 2		1.57349	-0.786487	-2.35998	0.000735004	-1.22985	0.11439	-1.13013
klar	FBgn0001316	klarsicht	yes	1.57248	1.81295	0.240469	1	0.796702	0.0563083	-0.556233
nAChRalpha5	FBgn0028875	nicotinic Acetylcholine Receptor alpha5	yes	1.57103	1.26395	-0.307071	1	-0.356975	0.598184	0.0499042
TfAP-2	FBgn0261953	Transcription factor AP-2		1.56994	1.59963	0.0296882	1	-0.871375	0.311558	0.901064
CG6051	FBgn0039492	uncharacterized protein	yes	1.56908	1.64243	0.0733503	1	-0.169501	0.83529	0.242851
brk	FBgn0024250	brinker	yes	1.56907	0.667724	-0.901344	0.330803	-0.908821	0.111335	0.00747669
mtgo	FBgn0259735	miles to go	yes	1.56585	-0.0875529	-1.65341	0.00147449	-0.665085	0.132422	-0.98832
CG17839	FBgn0036454	uncharacterized protein	yes	1.56441	-0.605644	-2.17005	0.000955726	-1.92877	0.016747	-0.241284
ths	FBgn0033652	thisbe	yes	1.56422	-0.695806	-2.26002	0.00260434	-5.25886	0.0259407	2.99884
rpr	FBgn0011706	reaper		1.56396	1.10686	-0.457094	0.894047	0.536981	0.778536	-0.994076
E23	FBgn0020445	Early gene at 23		1.56107	1.02276	-0.538305	0.806716	-0.26796	0.775326	-0.270344
Atf3	FBgn0028550	Activating transcription factor 3	yes	1.55548	0.497029	-1.05845	0.242237	-0.363243	0.699455	-0.695209
CG32772	FBgn0052772	uncharacterized protein	yes	1.5498	1.007	-0.5428	0.810815	-0.745971	0.17975	0.203172
CG32264	FBgn0052264	uncharacterized protein	yes	1.54962	-0.0639489	-1.61357	0.00209803	-1.39327	0.00549228	-0.2203
Fim	FBgn0024238	Fimbrin	yes	1.54929	-0.0800306	-1.62932	0.00286446	-1.74331	0.00353087	0.11399
CG9932	FBgn0262160	uncharacterized protein	yes	1.5465	-0.103835	-1.65033	0.00113207	-1.39185	0.0191697	-0.258485
Teh1	FBgn0037766	tipE homolog 1	yes	1.54617	-0.848235	-2.39441	0.00209803	-1.10379	0.363345	-1.29062
C3G	FBgn0259228	C3G guanyl-nucleotide exchange factor	yes	1.546	0.864301	-0.681694	0.611523	-0.208759	0.688831	-0.472935
norpA	FBgn0262738	no receptor potential A	yes	1.54175	1.01603	-0.525723	0.871336	0.0629533	0.959632	-0.588676
Nlg4	FBgn0083975	Neuroligin 4	yes	1.54091	-1.44909	-2.99	6.63e-05	-2.34887	0.00547171	-0.641132
ex	FBgn0004583	expanded		1.53667	2.4231	0.886432	0.408314	0.832981	0.144609	0.0534511
Snp	FBgn0265192	Snipper	yes	1.5351	0.970949	-0.564146	0.769575	0.319601	0.691422	-0.883747
Sox102F	FBgn0039938	Sox102F	yes	1.5314	0.424193	-1.10721	0.191163	-1.17982	0.0458472	0.0726116
sno	FBgn0265630	strawberry notch		1.53116	1.55213	0.0209625	1	0.347099	0.481375	-0.326136
vvl	FBgn0086680	ventral veins lacking	yes	1.53116	1.93259	0.401427	0.986994	0.694817	0.0830492	-0.29339
Egfr	FBgn0003731	Epidermal growth factor receptor	yes	1.52974	1.32612	-0.203623	1	-0.0554041	0.959632	-0.148219
Sik3	FBgn0262103	Salt-inducible kinase 3	yes	1.52933	0.866931	-0.662403	0.621094	-1.20907	0.0327793	0.546663
crp	FBgn0001994	cropped	yes	1.52727	1.2476	-0.27967	1	-0.0281113	0.959632	-0.251559
heph	FBgn0011224	hephaestus	yes	1.52597	1.54096	0.0149905	1	0.28452	0.664368	-0.269529
Sh	FBgn0003380	Shaker	yes	1.52519	-1.36427	-2.88946	2.6e-05	-2.51222	0.000720197	-0.377237
Ptx1	FBgn0020912	Ptx1		1.52441	1.79494	0.270532	1	-0.505255	0.536695	0.775786
ITP	FBgn0035023	Ion transport peptide	yes	1.52381	-0.503644	-2.02745	0.00279919	-2.2565	0.0207374	0.22905
Galphai	FBgn0001104	G protein alpha i subunit	yes	1.52354	2.33063	0.807094	0.611523	0.705994	0.176094	0.1011
Lmpt	FBgn0261565	Limpet	yes	1.52146	1.518	-0.00346401	1	-0.112739	0.952052	0.109275
dlg1	FBgn0001624	discs large 1	yes	1.51901	1.02853	-0.490488	0.937713	-0.0475973	0.959632	-0.442891
sima	FBgn0266411	similar	yes	1.51526	1.50917	-0.00609701	1	0.150257	0.816604	-0.156354
tup	FBgn0003896	tailup		1.51332	0.0656473	-1.44767	0.0305911	-1.42906	0.0630299	-0.0186136
CG45263	FBgn0266801	uncharacterized protein	yes	1.50983	-0.497416	-2.00724	0.000131025	-1.21579	0.0126382	-0.791449
Mef2	FBgn0011656	Myocyte enhancer factor 2	yes	1.50895	1.61182	0.102863	1	0.517908	0.380381	-0.415045
Eip74EF	FBgn0000567	Ecdysone-induced protein 74EF	yes	1.50768	-1.4495	-2.95718	2.15e-05	-2.79295	0.000913631	-0.164233
Rdh	FBgn0064227	Red herring	yes	1.50572	2.62733	1.12161	0.280602	0.232087	0.959632	0.889521
pyd	FBgn0262614	polychaetoid	yes	1.50518	0.449668	-1.05551	0.0537677	-0.699659	0.0499701	-0.355852
phr	FBgn0003082	photorepair		1.4996	2.28443	0.784829	0.611523	0.290916	0.782144	0.493913
sca	FBgn0003326	scabrous	yes	1.49563	-0.232905	-1.72853	0.000509141	-1.67159	0.0296835	-0.0569441
ken	FBgn0011236	ken and barbie	yes	1.49478	3.10268	1.6079	0.00638146	1.80388	0.0272294	-0.195988
Syx6	FBgn0037084	Syntaxin 6	yes	1.48598	0.282888	-1.20309	0.109637	-0.539317	0.464236	-0.66377
Dgk	FBgn0085390	Diacyl glycerol kinase	yes	1.4791	-0.619831	-2.09893	0.0015357	-1.77035	0.0397888	-0.328578
dap	FBgn0010316	dacapo		1.473	1.26268	-0.21032	1	-0.446551	0.483014	0.236231
CG5758	FBgn0032666	uncharacterized protein	yes	1.47237	-0.648383	-2.12076	0.000436003	-2.10588	0.00470671	-0.0148818
Tet	FBgn0263392	Ten-Eleven Translocation (TET) family protein	yes	1.47143	1.38081	-0.0906217	1	0.132957	0.832028	-0.223579
Dsp1	FBgn0278608	Dorsal switch protein 1	yes	1.47059	1.20448	-0.266107	1	-0.035145	0.959632	-0.230962
ena	FBgn0000578	enabled	yes	1.46969	0.892282	-0.577408	0.746788	-0.888557	0.0607336	0.311149
klu	FBgn0013469	klumpfuss	yes	1.46112	3.30915	1.84803	0.00112875	1.94074	0.00396313	-0.0927097
Ptp10D	FBgn0004370	Protein tyrosine phosphatase 10D	yes	1.46058	0.0144271	-1.44616	0.0202241	-1.22838	0.0281166	-0.217781
kek5	FBgn0031016	kekkon 5	yes	1.45985	1.20647	-0.253379	1	-0.33419	0.375414	0.0808105
cg	FBgn0000289	combgap	yes	1.45976	1.51012	0.0503618	1	0.197907	0.679778	-0.147545
wts	FBgn0011739	warts	yes	1.45574	1.10239	-0.353345	1	0.126086	0.856935	-0.479431
qkr58E-1	FBgn0022986	quaking related 58E-1	yes	1.45553	0.45665	-0.998882	0.354774	-0.704078	0.330027	-0.294804
Stat92E	FBgn0016917	Signal-transducer and activator of transcription protein at 92E	yes	1.45236	0.894039	-0.55832	0.787164	-0.732814	0.0848943	0.174494
CG13937	FBgn0035287	uncharacterized protein	yes	1.45006	-0.602823	-2.05288	0.000589279	-0.803002	0.277622	-1.24988
Ance	FBgn0012037	Angiotensin converting enzyme		1.44879	0.244627	-1.20416	0.118477	-2.86679	0.00504567	1.66263
Inx2	FBgn0027108	Innexin 2	yes	1.44715	1.15768	-0.289469	1	-0.353431	0.469468	0.0639629
nAChRalpha6	FBgn0032151	nicotinic Acetylcholine Receptor alpha6	yes	1.44513	-1.10911	-2.55425	0.00031825	-2.00581	0.00777522	-0.548442
trn	FBgn0010452	tartan	yes	1.44165	-0.124739	-1.56639	0.0166552	-1.2884	0.0402963	-0.277989
robo3	FBgn0041097	roundabout 3	yes	1.44081	-0.552685	-1.9935	0.000227334	-2.15748	0.000931102	0.163986
fog	FBgn0000719	folded gastrulation	yes	1.43431	-0.778682	-2.21299	0.000700819	-1.78437	0.00532448	-0.428621
app	FBgn0260941	approximated	yes	1.43427	0.393378	-1.04089	0.224065	-1.05455	0.0379236	0.0136504
Atg18b	FBgn0032935	Autophagy-related 18b	yes	1.42927	0.211008	-1.21826	0.191662	0.123768	0.959632	-1.34203
sog	FBgn0003463	short gastrulation	yes	1.42734	-0.250226	-1.67757	0.019713	-1.3245	0.407179	-0.353069
Tat	FBgn0035989	alpha-tubulin acetylase		1.4261	0.754906	-0.671192	0.611523	-0.886002	0.116563	0.21481
SCAP	FBgn0033052	SREBP cleavage activating protein	yes	1.42418	2.2131	0.788919	0.594499	0.559259	0.288919	0.22966
Pgant2	FBgn0031530	Polypeptide N-Acetylgalactosaminyltransferase 2		1.42126	0.513105	-0.908159	0.459195	-0.802715	0.146661	-0.105444
fd59A	FBgn0004896	forkhead domain 59A	yes	1.41965	0.882643	-0.537007	0.822291	-1.05941	0.284842	0.522406
hzg	FBgn0036556	herzog	yes	1.41961	0.5499	-0.86971	0.579405	-1.36067	0.0572271	0.490962
Gfrl	FBgn0262869	Glial cell line-derived neurotrophic family receptor-like	yes	1.41566	-0.967251	-2.38291	6.63e-05	-2.41858	0.00655505	0.0356698
CG2993	FBgn0037521	uncharacterized protein	yes	1.41515	-1.37673	-2.79188	1.03e-05	-3.04494	0.00364292	0.253056
Hph	FBgn0264785	HIF prolyl hydroxylase	yes	1.4141	2.21692	0.802821	0.48661	0.860844	0.0772862	-0.0580229
l(3)02640	FBgn0010786	lethal (3) 02640		1.41324	2.24814	0.834902	0.611523	1.30977	0.114712	-0.474872
slim	FBgn0261477	scruin like at the midline	yes	1.41211	1.50032	0.0882039	1	0.835102	0.13566	-0.746898
trbl	FBgn0028978	tribbles	yes	1.40924	2.61305	1.20382	0.200548	2.18996	0.062128	-0.986143
MCU	FBgn0042185	Mitochondrial calcium uniporter	yes	1.40557	1.78739	0.381822	0.935072	-1.25123	0.188924	1.63306
how	FBgn0264491	held out wings	yes	1.40116	1.15702	-0.244145	1	-0.652722	0.259039	0.408577
rad	FBgn0265597	radish	yes	1.40036	-0.201394	-1.60175	0.00189955	-1.59514	0.00454924	-0.00661602
mgl	FBgn0261260	Megalin	yes	1.39716	-0.202535	-1.59969	0.00132079	-1.05993	0.0103	-0.539758
Ubr3	FBgn0260970	Ubr3 ubiquitin ligase	yes	1.3925	0.962885	-0.429618	0.958619	-0.393568	0.395988	-0.0360501
Hr39	FBgn0261239	Hormone receptor-like in 39		1.39016	0.0253955	-1.36477	0.0399286	-0.686554	0.252645	-0.678214
drl	FBgn0015380	derailed	yes	1.38904	0.43887	-0.950168	0.319081	-1.97176	0.0145211	1.02159
cv	FBgn0000394	crossveinless		1.3875	2.42433	1.03683	0.421066	-0.0572956	0.959632	1.09412
opa	FBgn0003002	odd paired		1.38636	0.0898754	-1.29648	0.0468871	-1.44304	0.0520289	0.146557
Magi	FBgn0034590	magi		1.3862	2.04612	0.659926	0.621891	0.452081	0.435471	0.207845
egl	FBgn0000562	egalitarian	yes	1.38507	0.58431	-0.80076	0.611523	-0.54361	0.414246	-0.25715
Nlg2	FBgn0031866	Neuroligin 2	yes	1.38319	-0.612079	-1.99527	0.000342467	-1.71584	0.00742461	-0.279434
Asap	FBgn0050372	ArfGAP with SH3 domain, ankyrin repeat and PH domain	yes	1.38262	1.85902	0.476398	0.926635	0.511626	0.193555	-0.0352281
CG43689	FBgn0263772	uncharacterized protein	yes	1.37871	-1.38898	-2.76769	4.81e-05	-3.65988	0.00225066	0.892193
CG34347	FBgn0085376	uncharacterized protein		1.37683	0.198032	-1.1788	0.0589517	-1.20999	0.0277577	0.0311914
cindr	FBgn0027598	CIN85 and CD2AP related	yes	1.3753	1.84963	0.474325	0.920761	0.19767	0.729942	0.276655
Octalpha2R	FBgn0038653	alpha2-adrenergic-like octopamine receptor		1.37061	-1.19611	-2.56672	0.00013622	-3.01592	0.00477228	0.449201
dpr12	FBgn0085414	defective proboscis extension response 12	yes	1.37055	-0.0010795	-1.37163	0.00974793	-1.89091	0.00214715	0.519276
Vsx1	FBgn0263511	Visual system homeobox 1	yes	1.37026	-0.307619	-1.67788	0.0032874	-2.41671	0.00752065	0.738829
RhoGAP71E	FBgn0036518	Rho GTPase activating protein at 71E	yes	1.36878	1.06491	-0.303865	1	-0.0466771	0.959632	-0.257188
Tab2	FBgn0086358	TAK1-associated binding protein 2	yes	1.36565	1.35811	-0.00753661	1	0.535366	0.50633	-0.542903
Mekk1	FBgn0024329	Mekk1	yes	1.36483	1.21089	-0.153939	1	0.0504417	0.959632	-0.204381
SNF4Agamma	FBgn0264357	SNF4/AMP-activated protein kinase gamma subunit	yes	1.36436	1.37987	0.0155092	1	0.352052	0.470114	-0.336543
klg	FBgn0017590	klingon	yes	1.36355	0.200172	-1.16338	0.085947	-1.12786	0.0223985	-0.0355143
disco-r	FBgn0285879	disco-related	yes	1.35881	1.75495	0.396142	0.973592	0.164777	0.903731	0.231365
ph-p	FBgn0004861	polyhomeotic proximal	yes	1.35683	1.24448	-0.11235	1	-0.45337	0.31545	0.341019
sdt	FBgn0261873	stardust	yes	1.35573	-0.0318702	-1.3876	0.00248052	-1.237	0.00717936	-0.150599
CG44838	FBgn0266101	uncharacterized protein	yes	1.35459	0.876291	-0.478295	0.921848	-0.541509	0.20641	0.0632145
drongo	FBgn0020304	drongo	yes	1.35418	1.41021	0.056025	1	0.222755	0.657694	-0.16673
eya	FBgn0000320	eyes absent	yes	1.3529	2.01492	0.662015	0.632452	0.912601	0.139674	-0.250586
psq	FBgn0263102	pipsqueak	yes	1.3484	0.93861	-0.409789	0.972689	-0.364804	0.4365	-0.0449853
Sox14	FBgn0005612	Sox box protein 14	yes	1.34722	-1.87682	-3.22404	7.75e-06	-3.48029	0.00560587	0.256247
Dyrk2	FBgn0016930	Dual-specificity tyrosine phosphorylation-regulated kinase 2		1.3456	0.715355	-0.630248	0.66056	-0.397891	0.399838	-0.232356
Tpr2	FBgn0032586	Tetratricopeptide repeat protein 2	yes	1.34285	1.17822	-0.164623	1	0.195876	0.665658	-0.360499
siz	FBgn0026179	schizo	yes	1.34164	1.494	0.152355	1	0.484535	0.267225	-0.33218
CLIP-190	FBgn0020503	Cytoplasmic linker protein 190	yes	1.33999	1.31129	-0.0287073	1	-0.0472859	0.959632	0.0185786
sgg	FBgn0003371	shaggy	yes	1.33595	0.814046	-0.521902	0.853994	-0.618224	0.168691	0.0963225
plx	FBgn0261261	pollux	yes	1.33249	0.719736	-0.612753	0.691067	-1.50391	0.0306845	0.891156
ihog	FBgn0031872	interference hedgehog		1.3314	1.76298	0.43158	0.907249	0.346739	0.6765	0.0848408
tara	FBgn0040071	taranis	yes	1.32629	1.26278	-0.0635142	1	-0.512751	0.245446	0.449237
syd	FBgn0024187	sunday driver	yes	1.31999	0.00703524	-1.31295	0.0182929	-0.800363	0.0836008	-0.512591
nAChRalpha7	FBgn0086778	nicotinic Acetylcholine Receptor alpha7	yes	1.31868	-1.13027	-2.44896	0.000156355	-2.62804	0.00407524	0.179085
jeb	FBgn0086677	jelly belly	yes	1.31735	-1.58964	-2.90699	6.63e-05	-3.12829	0.00146398	0.221304
ed	FBgn0000547	echinoid	yes	1.3168	0.854693	-0.462111	0.926635	0.20678	0.678231	-0.668891
Ptp99A	FBgn0004369	Protein tyrosine phosphatase 99A	yes	1.31518	0.657732	-0.657447	0.611523	-0.2754	0.56717	-0.382048
sff	FBgn0036544	sugar-free frosting	yes	1.31288	0.457351	-0.855527	0.392737	-0.734161	0.106614	-0.121366
Ptpmeg2	FBgn0028341	Protein tyrosine phosphatase Meg2	yes	1.31191	0.0941654	-1.21775	0.0483683	-0.495146	0.197984	-0.7226
Sirup	FBgn0031971	Starvation-upregulated protein	yes	1.31118	-0.128767	-1.43995	0.0118295	-0.704382	0.262507	-0.735564
SoxN	FBgn0029123	SoxNeuro	yes	1.29925	1.07967	-0.219579	1	-0.0592401	0.959632	-0.160339
RASSF8	FBgn0261986	Ras association domain family member 8	yes	1.29834	-0.0189359	-1.31728	0.022192	-0.985329	0.17882	-0.331948
unc-5	FBgn0034013	unc-5	yes	1.2974	0.00333685	-1.29406	0.0216889	-1.09802	0.0147137	-0.196041
esn	FBgn0263934	espinas		1.29021	-0.415541	-1.70575	0.00265202	-2.06188	0.00457886	0.35613
CG11030	FBgn0031736	uncharacterized protein	yes	1.28859	0.771213	-0.51738	0.869366	-0.582787	0.214934	0.0654069
tef	FBgn0086350	teflon		1.28357	1.48285	0.199287	1	-0.603223	0.494438	0.80251
acj6	FBgn0000028	abnormal chemosensory jump 6	yes	1.28159	0.454486	-0.827105	0.509798	-0.48009	0.493526	-0.347016
Cad87A	FBgn0037963	Cadherin 87A		1.28124	0.138991	-1.14224	0.0857516	-1.03973	0.0410693	-0.102518
Drak	FBgn0052666	Death-associated protein kinase related	yes	1.2804	1.48595	0.205547	1	0.425203	0.407968	-0.219656
Usp2	FBgn0031187	Ubiquitin specific protease 2	yes	1.27744	0.456996	-0.820449	0.475918	0.233647	0.619037	-1.0541
GATAd	FBgn0032223	GATAd		1.27422	0.865524	-0.408694	0.96375	-0.520762	0.558154	0.112067
gpp	FBgn0264495	grappa	yes	1.27309	0.427826	-0.845265	0.331805	-0.285717	0.530025	-0.559548
dati	FBgn0262636	datilografo		1.27137	-0.172198	-1.44357	0.0183488	-0.952348	0.0507317	-0.491221
rdgA	FBgn0261549	retinal degeneration A	yes	1.26973	-0.579516	-1.84924	0.00396126	-1.41866	0.0167258	-0.430586
pigs	FBgn0029881	pickled eggs	yes	1.26643	-1.11812	-2.38455	1.05e-05	-2.18303	0.00044612	-0.20152
ptc	FBgn0003892	patched		1.26597	1.80928	0.543307	0.806909	0.76655	0.247339	-0.223243
Gug	FBgn0010825	Grunge	yes	1.26428	0.879676	-0.384609	1	-0.228633	0.640925	-0.155976
Rim2	FBgn0031359	Replication in mitochondria 2	yes	1.26275	1.74358	0.480836	0.877791	0.324385	0.680942	0.156451
mub	FBgn0262737	mushroom-body expressed	yes	1.26085	0.178969	-1.08188	0.138335	-1.13806	0.0235984	0.0561809
Ac76E	FBgn0004852	Adenylyl cyclase 76E	yes	1.25744	-0.840377	-2.09782	0.00170039	-1.66537	0.11369	-0.43245
trv	FBgn0085391	trivet	yes	1.25483	-0.767302	-2.02213	0.0022908	-1.98152	0.00726716	-0.0406077
fend	FBgn0030090	forked end	yes	1.25456	0.941253	-0.313304	1	0.255552	0.571661	-0.568856
pxb	FBgn0053207	pxb		1.25405	0.452682	-0.801369	0.611523	-0.889574	0.16979	0.0882057
CG9220	FBgn0030662	uncharacterized protein	yes	1.25342	2.2612	1.00778	0.361459	0.58689	0.464236	0.420894
Dmtn	FBgn0037443	Dementin	yes	1.25217	0.784562	-0.467609	0.924565	-0.378841	0.45807	-0.0887676
Ptp4E	FBgn0004368	Protein tyrosine phosphatase 4E	yes	1.2504	1.42504	0.174637	1	0.11298	0.905644	0.0616573
Mondo	FBgn0032940	mondo	yes	1.24903	1.30148	0.0524458	1	0.380629	0.422031	-0.328183
mid	FBgn0261963	midline	yes	1.24538	1.98677	0.741388	0.611523	-0.943351	0.673702	1.68474
chrb	FBgn0036165	charybde	yes	1.24428	0.155056	-1.08922	0.191163	-1.0772	0.0359333	-0.012019
Eip75B	FBgn0000568	Ecdysone-induced protein 75B	yes	1.24359	-0.324193	-1.56779	0.0013749	-1.25338	0.00826379	-0.314407
tau	FBgn0266579	tau	yes	1.23963	-0.652614	-1.89225	0.000817974	-1.61333	0.0098958	-0.278918
Sxl	FBgn0264270	Sex lethal	yes	1.23932	0.355988	-0.883332	0.340426	-0.412323	0.345884	-0.471009
tun	FBgn0034046	tungus	yes	1.23545	1.86139	0.625934	0.663965	0.389597	0.518797	0.236337
Ih	FBgn0263397	I[[h]] channel	yes	1.23498	-1.30943	-2.54441	0.000131321	-2.41325	0.0019306	-0.131165
br	FBgn0283451	broad		1.23406	0.246247	-0.987809	0.00889786	-0.931778	0.0133093	-0.0560307
sim	FBgn0004666	single-minded		1.22961	-1.57479	-2.80439	0.000226979	-2.39959	0.0683079	-0.404801
AdamTS-A	FBgn0286071	ADAM metallopeptidase with thrombospondin type 1 motif A		1.22798	0.355398	-0.872579	0.459195	-0.20192	0.745285	-0.670658
skd	FBgn0003415	skuld	yes	1.22719	0.576085	-0.651103	0.617372	-0.274013	0.556244	-0.37709
Pak3	FBgn0044826	Pak3	yes	1.22471	0.385972	-0.838738	0.368946	-1.13054	0.0154052	0.291805
Nak	FBgn0015772	Numb-associated kinase	yes	1.22425	0.872069	-0.352177	1	-0.401685	0.30461	0.0495078
Mnt	FBgn0023215	Mnt	yes	1.22405	0.157305	-1.06675	0.241241	-0.572116	0.327931	-0.494631
Fbl6	FBgn0033609	F-box and leucine-rich repeat protein 6		1.22139	1.91007	0.688683	0.611523	0.176696	0.809549	0.511987
rdgB	FBgn0003218	retinal degeneration B	yes	1.22122	0.399394	-0.821825	0.576967	-0.129366	0.863362	-0.692459
pan	FBgn0085432	pangolin	yes	1.22084	-0.106714	-1.32756	0.0113809	-0.973726	0.0141474	-0.353833
NetB	FBgn0015774	Netrin-B	yes	1.21861	0.472982	-0.745633	0.379756	-0.890631	0.0106262	0.144998
EDTP	FBgn0027506	Egg-derived tyrosine phosphatase	yes	1.2155	1.5355	0.319997	1	-0.0646553	0.959632	0.384652
simj	FBgn0010762	simjang	yes	1.21497	0.826477	-0.388489	1	-0.119147	0.831284	-0.269343
LRP1	FBgn0053087	LDL receptor protein 1	yes	1.21471	0.114763	-1.09994	0.0572894	-0.752952	0.0265177	-0.346992
shep	FBgn0052423	alan shepard	yes	1.21412	-0.793389	-2.00751	0.000380199	-1.82006	0.00169586	-0.187452
ltl	FBgn0268063	larval translucida	yes	1.21343	-1.11269	-2.32612	0.000616006	-3.37805	0.0218147	1.05193
Pka-R1	FBgn0259243	Protein kinase, cAMP-dependent, regulatory subunit type 1	yes	1.21083	0.58622	-0.62461	0.665053	-0.62562	0.1262	0.00101001
Ppa	FBgn0020257	Partner of paired	yes	1.20669	0.251243	-0.955446	0.20668	-1.0848	0.0127985	0.129357
bin3	FBgn0263144	bicoid-interacting protein 3	yes	1.20591	1.29572	0.0898174	1	0.215927	0.530766	-0.126109
REPTOR	FBgn0039209	Repressed by TOR	yes	1.20493	1.3655	0.160573	1	0.936046	0.0752682	-0.775473
erm	FBgn0031375	earmuff		1.20338	0.130943	-1.07244	0.0787435	-1.20855	0.030351	0.136112
ckn	FBgn0033987	caskin	yes	1.20255	0.46222	-0.740327	0.611523	-0.807676	0.0662223	0.067349
side-VII	FBgn0037736	sidestep VII	yes	1.20244	-0.721627	-1.92407	0.000817974	-2.20556	0.00260617	0.281498
CG5521	FBgn0039466	uncharacterized protein		1.20181	1.58344	0.381629	0.991566	0.539109	0.224426	-0.15748
cbt	FBgn0043364	cabut	yes	1.20126	0.810454	-0.390805	0.989025	-0.323054	0.5667	-0.0677502
Ktl	FBgn0038839	Kctd12-like		1.19826	-1.18264	-2.3809	0.000452296	-2.29249	0.00900308	-0.0884072
DnaJ-1	FBgn0263106	DnaJ-like-1	yes	1.1968	-0.105335	-1.30213	0.0446962	-1.38912	0.0349548	0.0869913
pdm3	FBgn0261588	pou domain motif 3	yes	1.19396	0.382752	-0.811212	0.295855	-0.743341	0.0855906	-0.0678712
qvr	FBgn0260499	quiver	yes	1.19105	-0.884074	-2.07512	0.000301871	-2.26727	0.00280599	0.192152
fzr	FBgn0262699	fizzy-related	yes	1.19031	1.01284	-0.177478	1	-0.751016	0.0647674	0.573538
fkh	FBgn0000659	fork head		1.18766	0.321878	-0.865777	0.375308	-0.770296	0.109253	-0.0954805
pros	FBgn0004595	prospero	yes	1.1841	-0.722519	-1.90662	0.000128272	-1.62761	0.00378537	-0.279012
tral	FBgn0041775	trailer hitch	yes	1.1747	1.06919	-0.105516	1	-0.0719378	0.905644	-0.0335784
Rx	FBgn0020617	Retinal Homeobox		1.17143	1.58192	0.410492	0.943201	0.301128	0.669645	0.109364
Mob2	FBgn0259481	Mob2	yes	1.17018	0.745241	-0.424943	0.970206	-0.567571	0.227022	0.142628
smal	FBgn0085409	smoke alarm	yes	1.16918	0.428853	-0.740331	0.611523	-0.934801	0.0373582	0.19447
bab2	FBgn0025525	bric a brac 2	yes	1.16653	0.845158	-0.321376	1	0.0302454	0.964652	-0.351621
Nlg3	FBgn0083963	Neuroligin 3	yes	1.16632	-1.2313	-2.39761	4.45e-05	-1.90513	0.00659582	-0.492479
Vap33	FBgn0029687	VAMP-associated protein 33kDa	yes	1.16283	0.808662	-0.354167	1	-0.310436	0.395774	-0.0437308
Myd88	FBgn0033402	Myd88	yes	1.16214	2.91757	1.75543	0.00563942	2.78046	0.0261693	-1.02503
P58IPK	FBgn0037718	P58IPK	yes	1.16089	0.734016	-0.426876	0.960446	-0.217438	0.759909	-0.209438
CARPA	FBgn0029962	Carbonic anhydrase-related protein A	yes	1.1565	-1.25725	-2.41375	0.000153222	-2.52172	0.0712318	0.107975
Tlk	FBgn0283657	Tousled-like kinase	yes	1.14596	0.857327	-0.288628	1	-0.383664	0.315957	0.0950352
grn	FBgn0001138	grain		1.14282	1.74156	0.598739	0.710068	0.603727	0.292119	-0.00498811
ogre	FBgn0004646	optic ganglion reduced	yes	1.13675	0.539276	-0.597474	0.702752	-0.392926	0.246401	-0.204548
Task6	FBgn0038165	TWIK-related acid-sensitive K[+] channel 6	yes	1.13268	0.775727	-0.356951	1	-0.849588	0.0379236	0.492637
Gsc	FBgn0010323	Goosecoid		1.13241	3.28484	2.15243	0.0742403	-2.48439	0.432111	4.63682
babo	FBgn0011300	baboon	yes	1.13185	1.17314	0.0412946	1	-0.0545218	0.959632	0.0958164
dnc	FBgn0000479	dunce	yes	1.13043	-0.349335	-1.47977	0.00482912	-1.34852	0.0111919	-0.131249
ds	FBgn0284247	dachsous		1.12765	-1.12032	-2.24797	0.000358012	-2.29412	0.00445623	0.0461542
kek6	FBgn0039862	kekkon 6	yes	1.12282	-0.0549566	-1.17777	0.04606	-1.21051	0.0177551	0.0327373
px	FBgn0003175	plexus	yes	1.11831	0.369223	-0.749084	0.611523	-0.330742	0.426319	-0.418342
conv	FBgn0261269	convoluted		1.1165	2.02469	0.908182	0.611523	2.08962	0.125896	-1.18144
5-HT1A	FBgn0004168	5-hydroxytryptamine (serotonin) receptor 1A	yes	1.11588	-1.54607	-2.66194	7.87e-05	-2.47722	0.017399	-0.184727
l(3)05822	FBgn0010877	lethal (3) 05822		1.11464	1.74911	0.634477	0.663939	1.08115	0.0141474	-0.446671
dsd	FBgn0039528	distracted	yes	1.11231	0.844554	-0.267751	1	-0.883825	0.213434	0.616074
Liprin-gamma	FBgn0034720	Liprin-gamma	yes	1.11127	0.219124	-0.892144	0.299686	-0.721007	0.0582192	-0.171136
CG42709	FBgn0261674	uncharacterized protein		1.10792	3.17544	2.06753	0.000187298	2.45943	0.0002479	-0.3919
hig	FBgn0010114	hikaru genki	yes	1.10495	3.21016	2.10521	0.000815069	1.5301	0.00396313	0.575109
Sarm	FBgn0262579	Sterile alpha and Armadillo motif	yes	1.10334	1.20743	0.104094	1	0.451223	0.350947	-0.347129
spg	FBgn0264324	sponge		1.10286	-0.103272	-1.20613	0.0189415	-0.993725	0.0189827	-0.212405
H	FBgn0001169	Hairless		1.10252	1.35012	0.247597	1	0.532271	0.306918	-0.284673
Csk	FBgn0262081	C-terminal Src kinase	yes	1.10093	1.15503	0.0540964	1	0.15356	0.74631	-0.0994639
Socs36E	FBgn0041184	Suppressor of cytokine signaling at 36E	yes	1.1006	1.17364	0.0730379	1	0.304557	0.593327	-0.231519
nrv3	FBgn0032946	nervana 3	yes	1.09607	-1.65685	-2.75293	0.000130857	-2.18456	0.00191498	-0.56837
LPCAT	FBgn0052699	Lysophosphatidylcholine acyltransferase	yes	1.09371	0.403704	-0.690004	0.611523	-0.689436	0.0919739	-0.000568635
Stacl	FBgn0263980	Stac-like	yes	1.09265	-1.4102	-2.50285	0.000156355	-1.84661	0.00587501	-0.656249
Abl	FBgn0000017	Abl tyrosine kinase	yes	1.09176	0.189774	-0.901986	0.182921	-0.82579	0.041468	-0.0761961
gol	FBgn0004919	goliath	yes	1.08931	-0.450382	-1.53969	0.00335187	-1.4365	0.0139711	-0.103188
Pura	FBgn0035802	Puratrophin-1-like	yes	1.08872	-1.48738	-2.57611	0.000204794	-2.90009	0.00244564	0.323979
wge	FBgn0051151	winged eye	yes	1.0879	1.62088	0.532982	0.838352	0.0634561	0.959632	0.469526
5-HT7	FBgn0004573	5-hydroxytryptamine (serotonin) receptor 7	yes	1.08764	-1.89476	-2.9824	0.000218832	-1.90621	0.112533	-1.07618
NFAT	FBgn0030505	NFAT nuclear factor	yes	1.08424	0.936838	-0.147401	1	-0.45522	0.368592	0.307819
Frq1	FBgn0030897	Frequenin 1	yes	1.08244	-2.87004	-3.95248	0.000119905	-6.40639	0.0153325	2.45391
arr	FBgn0000119	arrow		1.08063	0.231387	-0.849243	0.351592	-0.807719	0.0809586	-0.0415241
Gycbeta100B	FBgn0013973	Guanylyl cyclase beta-subunit at 100B	yes	1.07213	-1.02443	-2.09656	0.000209514	-1.68543	0.0118137	-0.411125
fwd	FBgn0004373	four wheel drive	yes	1.06553	0.971404	-0.094122	1	-0.377468	0.320614	0.283346
Pits	FBgn0030400	Protein interacting with Ttk69 and Sin3A	yes	1.05406	1.0339	-0.0201623	1	-0.136883	0.847803	0.116721
msn	FBgn0010909	misshapen	yes	1.04337	0.314438	-0.728934	0.585784	-0.658845	0.055814	-0.0700893
grh	FBgn0259211	grainy head	yes	1.04076	3.93642	2.89566	5.93e-06	3.61791	3.12e-05	-0.722254
jumu	FBgn0015396	jumeau		1.03418	1.26388	0.229702	1	0.0214972	0.960208	0.208205
l(2)k01209	FBgn0022029	lethal (2) k01209		1.0313	1.48628	0.454982	0.929859	0.0809656	0.959632	0.374016
shg	FBgn0003391	shotgun	yes	1.03122	1.21656	0.185342	1	-0.11906	0.889258	0.304402
CG2258	FBgn0029997	uncharacterized protein		1.03113	1.44231	0.411181	0.958063	0.0794427	0.959632	0.331739
Dscam1	FBgn0033159	Down syndrome cell adhesion molecule 1	yes	1.02545	-0.104638	-1.13008	0.0166967	-1.16436	0.00396238	0.0342797
par-6	FBgn0026192	par-6	yes	1.02541	1.16976	0.144345	1	0.0117502	0.9844	0.132595
egh	FBgn0001404	egghead	yes	1.01687	0.19387	-0.823004	0.366507	-1.00997	0.0196274	0.186966
ey	FBgn0005558	eyeless	yes	1.01609	1.10177	1.08433	0.783769	-0.789344	0.237862	1.87367
CG42674	FBgn0261556	uncharacterized protein	yes	1.01579	1.28357	0.267782	1	0.384705	0.484899	-0.116923
tsh	FBgn0003866	teashirt		1.01436	1.25055	0.236191	1	-0.141791	0.871147	0.377982
Reph	FBgn0021800	Regulator of eph expression	yes	1.01246	-0.694247	-1.7067	0.000225143	-1.30294	0.00499628	-0.403759
18w	FBgn0004364	18 wheeler		1.00986	-1.16663	-2.17649	0.000242097	-2.56019	0.00392748	0.383705
nrm	FBgn0262509	neuromusculin	yes	1.00898	-1.2155	-2.22448	0.000481684	-2.12329	0.00185301	-0.101184
CG32206	FBgn0052206	uncharacterized protein	yes	1.00841	-1.68978	-2.69819	1.9e-05	-2.07083	0.00304627	-0.627362
sns	FBgn0024189	sticks and stones		0.998331	-0.791571	-1.7899	0.000275965	-1.92678	0.00182091	0.136876
Imp	FBgn0285926	IGF-II mRNA-binding protein	yes	0.997007	3.47429	2.47729	0.000546747	2.94793	0.000149779	-0.470642
z	FBgn0004050	zeste		0.994651	1.57238	0.577727	0.747142	0.229713	0.545846	0.348014
wb	FBgn0261563	wing blister		0.99218	-1.6653	-2.65748	0.000608655	-2.22693	0.00716229	-0.430559
CG42342	FBgn0259244	uncharacterized protein	yes	0.990806	1.82798	0.837177	0.41915	0.826987	0.0401968	0.01019
Nrt	FBgn0004108	Neurotactin	yes	0.987598	0.619166	-0.368432	1	-0.259995	0.481375	-0.108437
Edc3	FBgn0036735	Enhancer of decapping 3		0.984898	1.86631	0.88141	0.412487	1.27418	0.00396313	-0.392765
Dhit	FBgn0028743	Double hit	yes	0.977366	-1.36343	-2.3408	0.0002136	-2.2825	0.0098738	-0.0582974
CG43340	FBgn0263077	uncharacterized protein	yes	0.971508	2.88363	1.91212	0.000153666	1.59616	0.00207428	0.315966
Gadd45	FBgn0033153	Growth arrest and DNA damage-inducible 45		0.971418	3.70175	2.73033	0.00286646	2.18073	0.152644	0.549603
d	FBgn0262029	dachs		0.967581	1.98565	1.01807	0.41867	0.614712	0.442891	0.403357
gukh	FBgn0026239	GUK-holder	yes	0.966935	2.40521	1.43828	0.0055984	1.08558	0.0130268	0.352695
Adf1	FBgn0284249	Adh transcription factor 1	yes	0.96497	1.48108	0.516115	0.824433	0.256393	0.744822	0.259722
Cap-H2	FBgn0037831	Chromosome associated protein H2		0.96413	1.12844	0.164306	1	0.310315	0.513046	-0.146009
Blimp-1	FBgn0035625	Blimp-1	yes	0.96043	-1.93887	-2.8993	0.00322472	-1.94462	0.0995869	-0.954672
kek3	FBgn0028370	kekkon 3	yes	0.959957	-1.40328	-2.36324	0.00011867	-2.26547	0.0106262	-0.0977614
Cdk4	FBgn0016131	Cyclin-dependent kinase 4		0.955358	1.43719	0.481834	0.855416	0.554626	0.586656	-0.0727916
Eip93F	FBgn0264490	Ecdysone-induced protein 93F	yes	0.953339	-1.69135	-2.64469	0.000129759	-2.36235	0.00389497	-0.282345
pbl	FBgn0003041	pebble	yes	0.945526	1.83636	0.890836	0.421841	0.639778	0.15872	0.251058
CG9674	FBgn0036663	uncharacterized protein	yes	0.938986	1.30169	0.362701	1	0.606942	0.101454	-0.244241
Ets21C	FBgn0005660	Ets at 21C		0.938415	1.7594	0.82099	0.611523	0.654678	0.712922	0.166312
mam	FBgn0002643	mastermind	yes	0.937636	-0.413511	-1.35115	0.00196702	-1.12482	0.00464577	-0.226329
Picot	FBgn0024315	picot	yes	0.936189	1.64305	0.706862	0.611523	0.504579	0.368681	0.202283
CG31869	FBgn0051869	uncharacterized protein	yes	0.926364	1.53633	0.609965	0.698948	0.258012	0.785745	0.351953
S6k	FBgn0283472	Ribosomal protein S6 kinase	yes	0.925556	1.91828	0.99272	0.131931	0.927577	0.0306728	0.0651425
sick	FBgn0263873	sickie	yes	0.920345	0.0295771	-0.890767	0.125586	-0.758913	0.0186997	-0.131854
mtd	FBgn0013576	mustard	yes	0.911561	-1.05422	-1.96578	0.000179512	-1.2817	0.00443145	-0.684081
CycD	FBgn0010315	Cyclin D		0.906141	1.64557	0.739433	0.611523	-0.458715	0.623471	1.19815
Octbeta2R	FBgn0038063	Octopamine beta2 receptor	yes	0.901107	-1.53207	-2.43318	0.00323309	-1.45387	0.237205	-0.979316
beat-VII	FBgn0250908	beaten path VII	yes	0.894996	-1.51288	-2.40787	6.63e-05	-2.65726	0.00532448	0.249391
nAChRalpha3	FBgn0015519	nicotinic Acetylcholine Receptor alpha3	yes	0.894905	-1.17374	-2.06865	0.000241179	-2.66246	0.00630722	0.593818
RhoU	FBgn0083940	RhoU		0.892019	1.80602	0.914003	0.611523	-0.0186928	0.9844	0.932695
dysc	FBgn0264006	dyschronic	yes	0.888264	-1.45133	-2.33959	3.38e-05	-2.10306	0.000626322	-0.236533
cnn	FBgn0013765	centrosomin	yes	0.886325	1.04658	0.160258	1	0.756189	0.0397888	-0.595931
btd	FBgn0000233	buttonhead		0.885476	1.8828	0.997325	0.413962	1.19896	0.45414	-0.201635
CG2841	FBgn0003159	uncharacterized protein	yes	0.884995	3.40529	2.52029	1.57e-05	2.80464	0.000252149	-0.284349
salr	FBgn0000287	spalt-related	yes	0.871334	1.14147	0.270132	1	0.387161	0.464236	-0.117029
CG44422	FBgn0265595	uncharacterized protein	yes	0.870453	-2.00736	-2.87781	0.000771187	-5.52373	0.0201988	2.64592
CG43737	FBgn0263994	uncharacterized protein	yes	0.865161	-1.49525	-2.36041	3.72e-05	-1.79509	0.00066321	-0.565323
eys	FBgn0031414	eyes shut	yes	0.84879	-1.27302	-2.12181	0.000241179	-1.92658	0.00243743	-0.195234
RIC-3	FBgn0050296	RIC3 acetylcholine receptor chaperone	yes	0.832995	-1.50937	-2.34236	0.000187218	-1.49414	0.0253271	-0.848229
CG34354	FBgn0085383	uncharacterized protein		0.831991	-1.55411	-2.3861	3.38e-05	-3.00077	0.00385939	0.614666
wry	FBgn0051665	weary	yes	0.831774	-1.31213	-2.1439	5.59e-05	-1.56558	0.00219546	-0.578318
CG1673	FBgn0030482	uncharacterized protein	yes	0.818931	4.87794	4.05901	0.00125907	3.52472	0.0340121	0.534294
Arp2	FBgn0011742	Actin-related protein 2	yes	0.818928	1.18237	0.36344	1	0.435356	0.224459	-0.0719163
Alh	FBgn0261238	Alhambra		0.815765	1.11641	0.300645	1	-0.0583403	0.959632	0.358985
pk	FBgn0003090	prickle	yes	0.815352	1.49461	0.679258	0.611523	0.684233	0.203372	-0.00497565
Pde9	FBgn0259171	Phosphodiesterase 9	yes	0.811081	-1.24011	-2.05119	0.000147706	-1.74401	0.00415557	-0.307179
dpr14	FBgn0029974	defective proboscis extension response 14		0.808064	-1.62799	-2.43605	0.00323261	-0.797442	0.380801	-1.63861
spdo	FBgn0260440	sanpodo		0.806368	2.17889	1.37252	0.00846767	0.911785	0.0409363	0.460735
Pka-C1	FBgn0000273	Protein kinase, cAMP-dependent, catalytic subunit 1	yes	0.797913	-1.05881	-1.85672	0.000612539	-1.60619	0.00194867	-0.250526
CG10019	FBgn0031568	uncharacterized protein		0.796022	-2.13487	-2.9309	0.000324254	-2.97578	0.0282453	0.0448879
SK	FBgn0029761	small conductance calcium-activated potassium channel	yes	0.787779	-2.15071	-2.93849	0.000130149	-3.07038	0.005298	0.131888
CG43902	FBgn0264503	uncharacterized protein	yes	0.785609	-1.51288	-2.29849	0.000270131	-2.5905	0.0105436	0.292007
Nna1	FBgn0265726	Nna1 carboxypeptidase	yes	0.782988	-2.38241	-3.1654	0.0257227	-4.98669	0.0343045	1.8213
Zdhhc8	FBgn0085478	Zinc finger DHHC-type containing 8	yes	0.780647	1.1637	0.38305	1	0.472586	0.289469	-0.089536
spoon	FBgn0263987	spoonbill	yes	0.774582	0.94457	0.169988	1	0.2372	0.489593	-0.067212
CG4407	FBgn0030431	uncharacterized protein		0.768867	1.98227	1.2134	0.161429	1.87679	0.0856732	-0.663394
foi	FBgn0024236	fear-of-intimacy	yes	0.761284	1.19573	0.434446	0.93648	0.346066	0.450595	0.0883809
Galphao	FBgn0001122	G protein alpha o subunit	yes	0.757899	-1.16244	-1.92033	0.0002536	-1.52216	0.00192102	-0.398176
Appl	FBgn0000108	beta amyloid protein precursor-like	yes	0.746104	-1.00753	-1.75363	0.000152616	-1.50695	0.000264755	-0.246679
tinc	FBgn0261649	tincar		0.740873	-1.00108	-1.74195	0.000198335	-1.94861	0.000220286	0.206652
yem	FBgn0005596	yemanuclein		0.735425	1.45093	0.71551	0.611523	0.688378	0.134975	0.0271318
sba	FBgn0016754	six-banded	yes	0.733589	1.60729	0.8737	0.366507	0.458343	0.215212	0.415358
eag	FBgn0000535	ether a go-go	yes	0.725299	-1.9726	-2.6979	6.92e-05	-2.40186	0.00784286	-0.296038
Cpsf6	FBgn0035872	Cleavage and polyadenylation specific factor 6	yes	0.715574	1.25624	0.540663	0.823051	0.281469	0.458119	0.259194
CARPB	FBgn0052698	Carbonic anhydrase-related protein B		0.715227	-1.31411	-2.02934	0.00287106	-1.25782	0.180102	-0.771519
Pfk	FBgn0003071	Phosphofructokinase	yes	0.708941	1.23281	0.523864	0.834876	0.631857	0.186082	-0.107993
DopEcR	FBgn0035538	Dopamine/Ecdysteroid receptor	yes	0.706838	-1.11846	-1.8253	0.000876912	-2.29443	0.0490011	0.469129
rost	FBgn0011705	rolling stone		0.705818	-2.05425	-2.76007	0.00261081	-1.89382	0.018989	-0.866244
CG32432	FBgn0052432	uncharacterized protein	yes	0.691951	-2.22823	-2.92018	6.63e-05	-1.74993	0.00909512	-1.17025
Cngl	FBgn0263257	Cyclic nucleotide-gated ion channel-like	yes	0.688202	-1.77399	-2.46219	8.57e-05	-2.22608	0.00102283	-0.236112
Mal-A5	FBgn0050359	Maltase A5		0.686397	-1.89966	-2.58606	0.00017724	-2.75233	0.000623283	0.166278
cpx	FBgn0041605	complexin	yes	0.68369	-1.49282	-2.17651	0.00051422	-1.90719	0.00149579	-0.26932
side-V	FBgn0085400	sidestep V		0.6767	-1.49731	-2.17401	0.0008561	-3.00727	0.0028306	0.833266
Ca-alpha1T	FBgn0264386	Ca[2+]-channel protein alpha[[1]] subunit T	yes	0.676326	-1.76985	-2.44617	0.000551864	-2.12096	0.00422343	-0.325215
RhoGEF3	FBgn0264707	Rho guanine nucleotide exchange factor 3		0.674995	1.05273	0.377732	1	-0.0804501	0.919202	0.458183
SLO2	FBgn0261698	slowpoke 2	yes	0.674433	-1.765	-2.43943	0.000209514	-2.28915	0.00730271	-0.150288
Myo31DF	FBgn0086347	Myosin 31DF		0.673009	2.07137	1.39836	0.142674	1.55197	0.054025	-0.153615
Pdk1	FBgn0020386	Phosphoinositide-dependent kinase 1	yes	0.664178	1.72394	1.05976	0.0507926	0.966337	0.0110115	0.0934233
RpS28b	FBgn0030136	Ribosomal protein S28b	yes	0.66181	1.248	0.586194	0.726025	0.732732	0.0208595	-0.146539
Nup153	FBgn0061200	Nucleoporin 153kD		0.657503	1.08536	0.427859	1	0.438681	0.114781	-0.0108216
smog	FBgn0051660	smog		0.65386	1.92919	1.27533	0.0213932	1.53824	0.00184142	-0.26291
l(3)mbt	FBgn0002441	lethal (3) malignant brain tumor		0.647185	1.17534	0.52816	0.840189	0.318779	0.456291	0.209381
Pka-R2	FBgn0022382	Protein kinase, cAMP-dependent, regulatory subunit type 2	yes	0.644586	-1.36059	-2.00517	0.000785633	-1.97701	0.00381747	-0.0281682
mmd	FBgn0259110	mind-meld	yes	0.643512	-1.44995	-2.09346	0.000241179	-2.12411	0.00127677	0.0306488
so	FBgn0003460	sine oculis	yes	0.64244	1.47019	0.827754	0.611523	-0.0203819	0.987995	0.848136
CG3036	FBgn0031645	uncharacterized protein	yes	0.637779	-2.32157	-2.95935	0.000271118	-2.05481	0.0152434	-0.904541
CG32647	FBgn0052647	uncharacterized protein	yes	0.632089	-2.24491	-2.877	0.00407107	-2.76609	0.0342572	-0.110914
Alk	FBgn0040505	Anaplastic lymphoma kinase	yes	0.6318	-1.17778	-1.80958	0.000407076	-1.70056	0.00113116	-0.109028
haf	FBgn0261509	hattifattener		0.630916	-1.90099	-2.53191	0.000616006	-2.32017	0.0330482	-0.211739
Calx	FBgn0013995	Na/Ca-exchange protein		0.62676	-1.99441	-2.62117	0.0144489	-4.9125	0.0331698	2.29134
hrg	FBgn0015949	hiiragi	yes	0.62359	1.19819	0.574604	0.753168	0.44091	0.228285	0.133695
CG17816	FBgn0037525	uncharacterized protein	yes	0.621972	-1.25627	-1.87824	0.000596382	-1.78885	0.00155456	-0.0893883
Rim	FBgn0053547	Rab3 interacting molecule	yes	0.620505	-1.76568	-2.38618	9.86e-05	-2.49626	0.000238321	0.110073
clu	FBgn0034087	clueless		0.617372	1.36045	0.743081	0.611523	0.447307	0.235361	0.295774
aPKC	FBgn0261854	atypical protein kinase C	yes	0.617101	1.10263	0.485529	0.904865	1.61543	0.00191645	-1.1299
CTPsyn	FBgn0266452	CTP synthase		0.61605	1.24162	0.62557	0.651895	0.707125	0.0638981	-0.0815549
CG10508	FBgn0037060	uncharacterized protein	yes	0.606744	1.10676	0.500012	0.915653	0.858376	0.0768511	-0.358364
Ca-beta	FBgn0259822	Ca2+-channel-protein-beta-subunit	yes	0.604299	-1.24314	-1.84744	0.001294	-1.49393	0.0123039	-0.353513
Dh44	FBgn0012344	Diuretic hormone 44	yes	0.596737	-2.18029	-2.77703	0.00202889	-5.99248	0.0174086	3.21545
Leash	FBgn0037856	leash		0.587409	1.81147	1.22406	0.366507	0.950333	0.262507	0.273728
RpS10b	FBgn0285947	Ribosomal protein S10b	yes	0.583851	1.81924	1.23539	0.0623883	1.16801	0.00184391	0.0673707
fru	FBgn0004652	fruitless	yes	0.577041	2.64878	2.07174	0.000589279	1.92299	0.00128347	0.148749
Dh31	FBgn0032048	Diuretic hormone 31	yes	0.573997	-2.43604	-3.01003	0.0439721	-5.02198	0.0223396	2.01195
Ace	FBgn0000024	Acetylcholine esterase	yes	0.573592	-1.48641	-2.06	8.57e-05	-1.81864	0.00049649	-0.241365
larp	FBgn0261618	La related protein	yes	0.56611	1.51802	0.951913	0.0350555	0.777983	0.00816474	0.17393
elg1	FBgn0036574	enhanced level of genomic instability 1		0.560695	1.88112	1.32043	0.0355376	1.21556	0.0163822	0.104868
CG11294	FBgn0030058	uncharacterized protein	yes	0.560399	-2.79316	-3.35356	0.00031999	-3.11568	0.0121421	-0.237877
Cks30A	FBgn0010314	Cyclin-dependent kinase subunit 30A		0.546871	1.87654	1.32967	0.0487872	1.89269	0.00731137	-0.563025
rempA	FBgn0260933	reduced mechanoreceptor potential A		0.543948	2.30485	1.76091	0.0789097	2.03476	0.00814347	-0.273853
scny	FBgn0260936	scrawny	yes	0.536955	1.14194	0.604986	0.684431	0.150867	0.715777	0.454119
Ire1	FBgn0261984	Inositol-requiring enzyme-1	yes	0.517693	1.61335	1.09565	0.29291	0.574178	0.326944	0.521476
cas	FBgn0004878	castor		0.512047	2.75322	2.24117	0.000152616	1.9145	0.000506569	0.32667
Ncc69	FBgn0036279	sodium chloride cotransporter 69	yes	0.494657	1.0963	0.601641	0.704266	-0.199141	0.67898	0.800782
RpL35	FBgn0029785	Ribosomal protein L35	yes	0.400069	1.90062	1.50055	0.00132644	1.07945	0.000991803	0.421104
lin	FBgn0002552	lines	yes	0.387532	1.31017	0.922633	0.414757	0.35717	0.52629	0.565464
Treh	FBgn0003748	Trehalase	yes	0.375422	2.15089	1.77547	0.00135485	1.84951	0.000901771	-0.0740373
mira	FBgn0021776	miranda		0.372267	2.79488	2.42261	2.36e-05	2.06249	0.000262874	0.360122
SREBP	FBgn0261283	Sterol regulatory element binding protein	yes	0.365005	1.29794	0.932933	0.294678	0.941056	0.0141474	-0.00812365
wdp	FBgn0034718	windpipe	yes	0.359341	2.30023	1.94089	0.000188994	1.84409	0.000667693	0.0968011
papi	FBgn0031401	papi		0.355322	1.31111	0.955793	0.426818	0.425489	0.553347	0.530304
gsb-n	FBgn0001147	gooseberry-neuro		0.335937	3.31454	2.9786	0.0681545	1.95949	0.0898763	1.01911
ems	FBgn0000576	empty spiracles		0.332294	3.3723	3.04001	0.00367486	2.43792	0.0898516	0.602087
eIF3m	FBgn0033902	eukaryotic translation initiation factor 3 subunit m		0.285133	1.21778	0.932643	0.181421	1.0967	0.00549228	-0.164054
srl	FBgn0037248	spargel		0.245421	1.50132	1.2559	0.00862996	1.21857	0.00385939	0.0373268
Nmdmc	FBgn0010222	NAD-dependent methylenetetrahydrofolate dehydrogenase		0.230331	1.96803	1.73769	0.135419	1.12123	0.293629	0.616463
Hil	FBgn0050147	Hillarin		0.215362	1.44401	1.22865	0.280602	1.90831	0.0431869	-0.67966
blot	FBgn0027660	bloated tubules		0.174779	1.99726	1.82248	0.00164941	1.53736	0.00454954	0.285113
zld	FBgn0259789	zelda	yes	0.155552	0.990806	0.835254	0.0669322	0.588026	0.0175355	0.247228
MESR4	FBgn0034240	Misexpression suppressor of ras 4		0.134442	1.04097	0.906529	0.296449	0.422398	0.253143	0.484132
RNaseZ	FBgn0028426	Ribonuclease Z		0.124422	2.13794	2.01352	0.00466347	1.67163	0.00914793	0.341891
Rel	FBgn0014018	Relish		0.0991883	1.53306	1.43387	0.129563	1.25424	0.0639853	0.179626
Nepl3	FBgn0031678	Neprilysin-like 3		0.0729908	2.95911	2.88612	0.00530856	2.24984	0.00619494	0.636285
CG1358	FBgn0033196	uncharacterized protein	yes	0.0172276	1.74225	1.72502	0.00642819	1.42198	0.00648401	0.30304
mfrn	FBgn0039561	mitoferrin		-0.0173855	1.1106	1.12798	0.0886362	0.645585	0.1328	0.482398
run	FBgn0003300	runt		-0.0478671	1.43984	1.4877	0.0262332	0.421019	0.539854	1.06668
Pex7	FBgn0035922	Peroxin 7		-0.0494463	4.74475	4.7942	3.38e-05	4.19058	1.59e-05	0.60362
Usp10	FBgn0052479	Ubiquitin specific protease 10		-0.0501724	0.998444	1.04862	0.0188081	0.859193	0.00546922	0.189424
Vdup1	FBgn0035103	Vitamin D[[3]] up-regulated protein 1		-0.0504231	2.10377	2.15419	0.0256267	1.9653	0.0264253	0.188892
Chd64	FBgn0035499	Chd64		-0.0526935	1.48816	1.54085	0.00605454	0.990306	0.0405695	0.550548
croc	FBgn0014143	crocodile		-0.0624823	2.06584	2.12832	0.0541319	1.7192	0.151075	0.409116
Rcd5	FBgn0263832	Reduction in Cnn dots 5		-0.0797448	1.61876	1.6985	0.00301979	1.45832	0.00267562	0.24018
hkb	FBgn0261434	huckebein		-0.0938786	2.61359	2.70747	0.00297677	2.46921	0.0873796	0.238262
CycB3	FBgn0015625	Cyclin B3		-0.0990573	1.1084	1.20745	0.0166967	1.34483	0.00169586	-0.137372
Xrp1	FBgn0261113	Xrp1	yes	-0.0992387	1.20062	1.29985	0.0121177	0.915137	0.0131911	0.384717
ftz-f1	FBgn0001078	ftz transcription factor 1	yes	-0.100176	1.27602	1.3762	0.0501238	1.58547	0.0273786	-0.209266
wor	FBgn0001983	worniu		-0.162573	2.22802	2.39059	5.61e-05	2.11113	0.000257738	0.279466
IleRS	FBgn0027086	Isoleucyl-tRNA synthetase		-0.173839	1.88773	2.06157	0.000226979	1.88042	0.000264755	0.181152
del	FBgn0086251	deadlock		-0.217714	2.39771	2.61543	0.00596552	1.76565	0.0724369	0.849781
CG5535	FBgn0036764	uncharacterized protein		-0.250342	2.56983	2.82017	0.00131682	3.587	0.000255529	-0.766831
insc	FBgn0011674	inscuteable		-0.260933	1.46495	1.72589	0.00361328	1.35824	0.0104681	0.367648
Dgp-1	FBgn0027836	Dgp-1		-0.261572	2.08042	2.34199	0.0047991	2.46482	0.000665611	-0.122829
r-l	FBgn0003257	rudimentary-like		-0.266373	1.96423	2.23061	0.0086914	2.21303	0.0242576	0.0175802
NHP2	FBgn0029148	NHP2		-0.267591	1.50253	1.77013	0.0526538	2.74443	0.00396546	-0.9743
Non3	FBgn0038585	Novel nucleolar protein 3		-0.282406	1.50778	1.79019	0.0151781	1.72616	0.0154052	0.0640272
hoip	FBgn0286786	hoi-polloi		-0.291589	1.46639	1.75798	0.0569831	2.07251	0.00658051	-0.314533
nab	FBgn0259986	nab		-0.293276	2.37008	2.66336	2.93e-05	1.82129	0.000689035	0.842066
mod	FBgn0002780	modulo		-0.352139	0.891074	1.24321	0.00319579	1.36137	0.00169586	-0.118155
Cad96Ca	FBgn0022800	Cadherin 96Ca		-0.41604	2.62719	3.04323	0.076093	4.81091	0.00454924	-1.76768
FANCI	FBgn0033354	Fanconi anemia complementation group I		-0.442307	1.24089	1.6832	0.0247125	1.224	0.0146964	0.459201
gd	FBgn0000808	gastrulation-defective		-0.5118	1.69892	2.21072	0.034135	2.61328	0.00794899	-0.402556
Ady43A	FBgn0026602	Ady43A		-0.535023	1.38482	1.91985	0.0441984	1.20138	0.0496399	0.71847
ana2	FBgn0027513	anastral spindle 2		-0.546979	1.55478	2.10176	0.0381337	2.13728	0.029025	-0.0355195
CG18178	FBgn0036035	uncharacterized protein		-0.550188	1.32513	1.87531	0.00273706	1.55878	0.0305944	0.316531
ImpL2	FBgn0001257	Ecdysone-inducible gene L2		-0.555683	4.19242	4.7481	3.29e-06	3.54588	2.27e-05	1.20222
Rsph3	FBgn0052392	Radial spoke head protein 3		-0.596097	2.36393	2.96003	0.00276697	2.50055	0.0304606	0.459483
pav	FBgn0011692	pavarotti		-0.619106	1.00365	1.62275	0.00112617	1.62729	0.00184391	-0.00453717
Shmt	FBgn0029823	Serine hydroxymethyl transferase		-0.633562	1.15704	1.7906	0.00830994	0.99933	0.0199014	0.791273
Nop60B	FBgn0259937	Nucleolar protein at 60B		-0.647782	1.08291	1.73069	0.000152616	1.36025	0.00172567	0.370436
CG12909	FBgn0033507	uncharacterized protein		-0.665237	1.6031	2.26834	0.0047991	2.71202	0.0100376	-0.443683
Marf1	FBgn0039972	Meiosis regulator and mRNA stability factor 1		-0.682732	3.49258	4.17531	0.0203282	5.48603	0.0156378	-1.31071
Cdc6	FBgn0035918	Cdc6		-0.685165	1.2834	1.96856	0.00367486	1.84516	0.0116443	0.123403
CG8545	FBgn0033741	uncharacterized protein	yes	-0.70677	1.11941	1.82618	0.0001614	1.32716	0.00218958	0.499015
Dph5	FBgn0024558	Diphthamide methyltransferase		-0.724342	1.58519	2.30954	0.0297265	1.03834	0.119064	1.27119
CG10512	FBgn0037057	uncharacterized protein		-0.810173	2.70882	3.51899	0.000226979	3.19219	0.000720197	0.326799
Culd	FBgn0035880	CUB and LDLa domain		-0.859132	4.5212	5.38034	0.00498194	4.33432	0.00909512	1.04602
GstD9	FBgn0038020	Glutathione S transferase D9		-0.943657	3.40489	4.34855	0.0019655	2.55276	0.0316263	1.79579
Nopp140	FBgn0037137	Nopp140		-1.01375	1.03345	2.0472	0.000128272	1.10828	0.00450901	0.938923
Rbm13	FBgn0030067	RNA-binding motif protein 13	yes	-1.10235	1.05171	2.15407	0.000818445	0.72463	0.152696	1.42944
Nop56	FBgn0038964	Nop56		-1.32297	0.626266	1.94923	0.000632737	1.67965	0.00219499	0.269584
Surf6	FBgn0038746	Surfeit 6		-1.49563	0.626248	2.12188	0.00275057	1.09162	0.0718927	1.03026
Fib	FBgn0003062	Fibrillarin		-1.57548	1.5024	3.07788	4.59e-05	1.76315	0.000816857	1.31474
Ldh	FBgn0001258	Lactate dehydrogenase		-1.65676	0.623063	2.27982	0.000895637	1.87384	0.00242573	0.405985
