# Supplementary material for: mRNAs encoding neurodevelopmental regulators have equal N6-methyladenosine stoichiometry in Drosophila neuroblasts and neurons
Source: Neural Dev. 2022 Oct 15;17:9. doi: 10.1186/s13064-022-00166-4 (PMC9571443; doi:10.1186/s13064-022-00166-4)
Supplement: Supplementary file 2 — Additional file 2: Supplemental Table 2. Neuroblast and neuron mRNA half-lives. [file 13064_2022_166_MOESM2_ESM.xlsx]

## Sheet: halflife data
FBgn	FBtr	Gene	Neuroblast half-life (minutes)	Neuron half-life (minutes)	m6A target?
FBgn0261873	FBtr0333720	sdt	8.80549	480	m6A
FBgn0263980	FBtr0330009	Stacl	10.1515	480	m6A
FBgn0003495	FBtr0085145	spz	16.173	480	m6A
FBgn0263077	FBtr0306935	M7BP	16.7102	480	m6A
FBgn0035699	FBtr0077007	CG13300	17.4199	480	m6A
FBgn0285879	FBtr0310301	disco-r	17.5036	480	m6A
FBgn0016031	FBtr0077160	lama	36.7905	480	m6A
FBgn0259935	FBtr0300248	CG42458	43.3622	480	m6A
FBgn0038839	FBtr0347575	Ktl	46.6362	480	m6A
FBgn0028341	FBtr0071407	Ptpmeg2	62.4796	480	m6A
FBgn0283657	FBtr0299579	Tlk	67.3707	480	m6A
FBgn0000163	FBtr0343764	baz	68.4492	480	m6A
FBgn0024250	FBtr0071048	brk	80.9669	480	m6A
FBgn0262699	FBtr0070687	fzr	103.958	480	m6A
FBgn0036556	FBtr0075521	hzg	112.361	480	m6A
FBgn0010762	FBtr0331574	simj	116.757	480	m6A
FBgn0266101	FBtr0343560	CG44838	128.649	480	m6A
FBgn0000711	FBtr0333305	flw	142.997	480	m6A
FBgn0013576	FBtr0078815	mtd	344.959	480	m6A
FBgn0000490	FBtr0077772	dpp	no data	480	m6A
FBgn0004359	FBtr0336724	T48	no data	480	m6A
FBgn0027539	FBtr0331697	lili	no data	480	m6A
FBgn0031016	FBtr0309224	kek5	no data	480	m6A
FBgn0016061	FBtr0309180	side	no data	480	m6A
FBgn0028370	FBtr0080752	kek3	no data	480	m6A
FBgn0003071	FBtr0088422	Pfk	no data	480	m6A
FBgn0261698	FBtr0305946	SLO2	no data	480	m6A
FBgn0086347	FBtr0080035	Myo31DF	no data	480	m6A
FBgn0032940	FBtr0081527	Mondo	no data	480	m6A
FBgn0261108	FBtr0081843	Atg13	no data	480	m6A
FBgn0260798	FBtr0302242	Gprk1	no data	480	m6A
FBgn0259211	FBtr0300539	grh	no data	480	m6A
FBgn0010303	FBtr0073748	hep	49.7109	459.365	m6A
FBgn0052062	FBtr0305094	Rbfox1	no data	429.98	m6A
FBgn0040752	FBtr0339764	Prosap	no data	428.533	m6A
FBgn0028743	FBtr0340279	Dhit	62.2815	425.613	m6A
FBgn0050115	FBtr0340387	GEFmeso	109.488	423.347	m6A
FBgn0004652	FBtr0083646	fru	67.8574	423.143	m6A
FBgn0000562	FBtr0343272	egl	no data	412.596	m6A
FBgn0024238	FBtr0074441	Fim	no data	411.861	m6A
FBgn0015396	FBtr0082237	jumu	16.2544	400.896	m6A
FBgn0265630	FBtr0340488	sno	62.6151	399.317	m6A
FBgn0264562	FBtr0333338	Hr4	no data	391.78	m6A
FBgn0259145	FBtr0299573	CG42260	11.4139	387.601	m6A
FBgn0015774	FBtr0302018	NetB	113.15	377.163	m6A
FBgn0259789	FBtr0307537	zld	119.237	373.357	m6A
FBgn0040823	FBtr0076353	dpr6	no data	372.964	m6A
FBgn0083975	FBtr0346343	Nlg4	54.857	364.071	m6A
FBgn0038286	FBtr0344380	CG6966	no data	359.529	m6A
FBgn0030847	FBtr0335251	CG12991	no data	352.151	m6A
FBgn0030136	FBtr0071360	RpS28b	480	343.914	m6A
FBgn0029962	FBtr0343348	CARPA	no data	335.713	m6A
FBgn0003460	FBtr0088970	so	14.6205	331.897	m6A
FBgn0264493	FBtr0100361	rdx	no data	329.413	m6A
FBgn0030529	FBtr0073835	Clic	70.4139	326.583	m6A
FBgn0051439	FBtr0084845	Muc96D	no data	320.127	m6A
FBgn0036534	FBtr0304975	DCP2	55.0525	298.853	m6A
FBgn0015919	FBtr0075909	caup	14.3612	298.348	m6A
FBgn0001083	FBtr0112806	fw	24.9535	296.535	m6A
FBgn0022382	FBtr0088438	Pka-R2	83.7566	295.08	m6A
FBgn0000233	FBtr0071379	btd	10.6614	294.322	m6A
FBgn0264495	FBtr0303790	gpp	61.6489	294.29	m6A
FBgn0010786	FBtr0072679	l(3)02640	no data	292.841	m6A
FBgn0264078	FBtr0347266	Flo2	no data	286.638	m6A
FBgn0013684	FBtr0433501	mt:ND5	198.42	285.499	m6A
FBgn0003041	FBtr0306647	pbl	no data	285.426	m6A
FBgn0036843	FBtr0075025	Sfxn2	no data	284.7	m6A
FBgn0263994	FBtr0330259	CG43737	no data	284.029	m6A
FBgn0010114	FBtr0100119	hig	no data	283.691	m6A
FBgn0035023	FBtr0290219	ITP	283.599	283.137	m6A
FBgn0032330	FBtr0080161	Samuel	no data	275.843	m6A
FBgn0001404	FBtr0070440	egh	101.271	275.479	m6A
FBgn0011739	FBtr0085720	wts	27.1887	271.191	m6A
FBgn0030505	FBtr0073808	NFAT	88.2733	270.888	m6A
FBgn0085387	FBtr0112570	shakB	97.2517	270.689	m6A
FBgn0033159	FBtr0334801	Dscam1	no data	270.483	m6A
FBgn0013343	FBtr0392904	Syx1A	60.2874	270.286	m6A
FBgn0033649	FBtr0113070	pyr	no data	262.925	m6A
FBgn0024315	FBtr0087115	Picot	119.668	261.282	m6A
FBgn0023095	FBtr0075833	caps	11.4817	261.228	m6A
FBgn0030482	FBtr0073777	CG1673	76.1895	260.944	m6A
FBgn0286786	FBtr0079846	hoip	169.445	260.012	m6A
FBgn0004595	FBtr0304603	pros	26.2502	259.257	m6A
FBgn0028550	FBtr0345507	Atf3	39.9717	258.525	m6A
FBgn0262509	FBtr0304830	nrm	no data	258.255	m6A
FBgn0053868	FBtr0091872	His2B:CG33868	38.7718	257.282	m6A
FBgn0017590	FBtr0084337	klg	60.7193	257.118	m6A
FBgn0001078	FBtr0075086	ftz-f1	26.2009	254.643	m6A
FBgn0262952	FBtr0433500	mt:ND4	198.323	249.407	m6A
FBgn0263352	FBtr0345595	Unr	83.2551	248.413	m6A
FBgn0052676	FBtr0071503	stx	399.628	247.511	m6A
FBgn0031414	FBtr0344662	eys	15.5603	247.479	m6A
FBgn0259714	FBtr0299967	DIP-epsilon	no data	246.836	m6A
FBgn0261649	FBtr0337039	tinc	79.3713	246.148	m6A
FBgn0259168	FBtr0300508	mnb	96.0766	245.846	m6A
FBgn0010825	FBtr0076616	Gug	no data	245.567	m6A
FBgn0263397	FBtr0308837	Ih	28.5984	245.431	m6A
FBgn0051005	FBtr0345211	qless	no data	244.891	m6A
FBgn0262127	FBtr0100008	kibra	12.6453	244.387	m6A
FBgn0261260	FBtr0343369	mgl	22.5247	244.365	m6A
FBgn0043070	FBtr0089704	MESK2	no data	244.291	m6A
FBgn0004198	FBtr0071068	ct	no data	243.55	m6A
FBgn0261984	FBtr0113248	Ire1	62.2452	242.372	m6A
FBgn0010316	FBtr0088469	dap	44.5375	242.362	m6A
FBgn0265487	FBtr0086991	mbl	480	242.308	m6A
FBgn0266411	FBtr0344373	sima	105.484	241.792	m6A
FBgn0001258	FBtr0332066	Ldh	397.646	239.083	m6A
FBgn0000635	FBtr0070667	Fas2	40.8004	231.578	m6A
FBgn0014184	FBtr0088013	Oda	no data	230.484	m6A
FBgn0001994	FBtr0343814	crp	67.7121	228.443	m6A
FBgn0000576	FBtr0082863	ems	no data	227.025	m6A
FBgn0086680	FBtr0345911	vvl	no data	226.601	m6A
FBgn0038498	FBtr0339170	beat-IIa	no data	226.355	m6A
FBgn0259176	FBtr0339528	bun	102.745	223.969	m6A
FBgn0259938	FBtr0305152	cwo	no data	219.213	m6A
FBgn0267795	FBtr0114573	Frl	no data	218.379	m6A
FBgn0041605	FBtr0100499	cpx	no data	218.036	m6A
FBgn0033902	FBtr0339964	eIF3m	no data	217.171	m6A
FBgn0043364	FBtr0078083	cbt	88.7017	217.114	m6A
FBgn0261565	FBtr0302786	Lmpt	24.7082	216.692	m6A
FBgn0000394	FBtr0340464	cv	no data	213.017	m6A
FBgn0029824	FBtr0343051	CG3726	no data	210.295	m6A
FBgn0027506	FBtr0086958	EDTP	64.5075	208.69	m6A
FBgn0003118	FBtr0334554	pnt	no data	198.72	m6A
FBgn0004852	FBtr0074897	Ac76E	no data	193.223	m6A
FBgn0011236	FBtr0072129	ken	no data	190.639	m6A
FBgn0264001	FBtr0330351	bru3	48.4308	190.204	m6A
FBgn0041111	FBtr0077632	lilli	no data	189.387	m6A
FBgn0001297	FBtr0290076	kay	365.767	187.712	m6A
FBgn0285947	FBtr0074732	RpS10b	480	186.461	m6A
FBgn0032120	FBtr0089854	CG33298	no data	184.609	m6A
FBgn0000017	FBtr0345369	Abl	58.4184	182.735	m6A
FBgn0000024	FBtr0082780	Ace	49.1304	182.158	m6A
FBgn0036574	FBtr0089713	elg1	no data	181.42	m6A
FBgn0259481	FBtr0333217	Mob2	12.95	181.111	m6A
FBgn0011260	FBtr0345339	Sema2a	23.6895	178.713	m6A
FBgn0261804	FBtr0303280	CG42750	no data	177.917	m6A
FBgn0029687	FBtr0070618	Vap33	480	177.425	m6A
FBgn0032840	FBtr0081327	sNPF	no data	174.284	m6A
FBgn0035625	FBtr0345593	Blimp-1	no data	174.233	m6A
FBgn0003435	FBtr0308785	sm	75.9732	172.929	m6A
FBgn0010620	FBtr0086909	CG10939	24.6511	172.54	m6A
FBgn0024187	FBtr0345912	syd	no data	169.957	m6A
FBgn0259735	FBtr0335497	mtgo	50.9842	169.911	m6A
FBgn0031897	FBtr0330197	CG13784	219.524	168.508	m6A
FBgn0032886	FBtr0081416	CG9328	58.14	167.053	m6A
FBgn0000395	FBtr0071610	cv-2	30.8017	165.764	m6A
FBgn0032666	FBtr0081036	CG5758	62.0734	165.483	m6A
FBgn0041094	FBtr0076168	scyl	no data	164.582	m6A
FBgn0052698	FBtr0336923	CARPB	15.9847	163.966	m6A
FBgn0037718	FBtr0082074	P58IPK	50.83	163.832	m6A
FBgn0000108	FBtr0307294	Appl	92.0341	163.689	m6A
FBgn0010452	FBtr0075890	trn	no data	161.42	m6A
FBgn0002643	FBtr0087597	mam	45.4621	158.083	m6A
FBgn0036576	FBtr0307521	CG5151	27.4719	155.792	m6A
FBgn0020378	FBtr0310290	Sp1	no data	155.211	m6A
FBgn0285926	FBtr0073414	Imp	69.6508	154.028	m6A
FBgn0010113	FBtr0330311	hdc	55.6123	151.7	m6A
FBgn0259213	FBtr0299711	side-II	no data	150.363	m6A
FBgn0064227	FBtr0073154	Rdh	no data	148.178	m6A
FBgn0264895	FBtr0334847	RapGAP1	no data	148.152	m6A
FBgn0086677	FBtr0333065	jeb	104.354	147.855	m6A
FBgn0039561	FBtr0085266	mfrn	62.9279	146.078	m6A
FBgn0013973	FBtr0085753	Gycbeta100B	no data	141.353	m6A
FBgn0266801	FBtr0345458	CG45263	101.439	141.325	m6A
FBgn0037766	FBtr0082151	Teh1	no data	140.729	m6A
FBgn0264490	FBtr0084169	Eip93F	no data	140.382	m6A
FBgn0050419	FBtr0072275	CG30419	11.7065	140.179	m6A
FBgn0001257	FBtr0333569	ImpL2	74.3722	139.477	m6A
FBgn0001235	FBtr0344145	hth	72.8034	138.49	m6A
FBgn0030400	FBtr0331718	Pits	10.8003	137.123	m6A
FBgn0285917	FBtr0301550	sbb	12.7253	136.454	m6A
FBgn0003380	FBtr0089658	Sh	57.3457	134.424	m6A
FBgn0037525	FBtr0300826	CG17816	9.42686	134.352	m6A
FBgn0052057	FBtr0331552	dpr10	13.3287	131.083	m6A
FBgn0031037	FBtr0074733	CG14207	no data	130.587	m6A
FBgn0029939	FBtr0301240	CG9650	no data	129.498	m6A
FBgn0262738	FBtr0100670	norpA	no data	128.572	m6A
FBgn0267001	FBtr0310078	Ten-a	51.3896	128.115	m6A
FBgn0033609	FBtr0088178	Fbl6	21.2971	127.965	m6A
FBgn0015772	FBtr0081189	Nak	47.0779	125.185	m6A
FBgn0004050	FBtr0100380	z	110.709	124.987	m6A
FBgn0265296	FBtr0299551	Dscam2	no data	124.8	m6A
FBgn0259984	FBtr0342903	kuz	no data	121.336	m6A
FBgn0285955	FBtr0112630	cv-c	no data	121.322	m6A
FBgn0039431	FBtr0305049	plum	50.5689	118.372	m6A
FBgn0004509	FBtr0336805	Fur1	52.0133	118.274	m6A
FBgn0264386	FBtr0334984	Ca-alpha1T	65.9698	117.971	m6A
FBgn0260943	FBtr0310005	Rbp6	40.8456	116.767	m6A
FBgn0262124	FBtr0302227	uex	no data	116.386	m6A
FBgn0003866	FBtr0085906	tsh	no data	116.257	m6A
FBgn0030897	FBtr0335119	Frq1	no data	115.896	m6A
FBgn0085450	FBtr0343409	Snoo	51.4194	115.615	m6A
FBgn0264006	FBtr0330417	dysc	16.0002	114.334	m6A
FBgn0026239	FBtr0343991	gukh	no data	113.299	m6A
FBgn0259170	FBtr0300513	alpha-Man-Ia	no data	112.94	m6A
FBgn0027335	FBtr0343019	Rip11	no data	111.922	m6A
FBgn0023441	FBtr0306648	fus	no data	111.691	m6A
FBgn0031645	FBtr0077391	CG3036	21.8535	111.59	m6A
FBgn0027339	FBtr0304985	jim	98.6097	109.419	m6A
FBgn0014011	FBtr0332800	Rac2	no data	109.415	m6A
FBgn0029785	FBtr0345788	RpL35	480	109.398	m6A
FBgn0086359	FBtr0082181	Invadolysin	129.845	107.903	m6A
FBgn0011666	FBtr0333664	msi	70.7751	107.394	m6A
FBgn0083950	FBtr0110808	side-VI	no data	105.986	m6A
FBgn0012037	FBtr0080552	Ance	288.341	105.63	m6A
FBgn0022986	FBtr0071843	qkr58E-1	284.853	105.55	m6A
FBgn0033741	FBtr0087934	CG8545	98.1524	105.421	m6A
FBgn0278608	FBtr0089261	Dsp1	10.271	105.024	m6A
FBgn0033212	FBtr0300780	LRR	13.9759	104.138	m6A
FBgn0032946	FBtr0081520	nrv3	146.433	104.058	m6A
FBgn0015399	FBtr0332210	kek1	21.6066	101.944	m6A
FBgn0262579	FBtr0333948	Sarm	14.2024	101.708	m6A
FBgn0262614	FBtr0305303	pyd	16.5569	100.97	m6A
FBgn0026411	FBtr0331732	Lim1	15.0042	99.3881	m6A
FBgn0041184	FBtr0081040	Socs36E	no data	97.5753	m6A
FBgn0085395	FBtr0308029	Shawl	no data	96.8512	m6A
FBgn0259228	FBtr0334969	C3G	no data	96.8485	m6A
FBgn0020257	FBtr0071924	Ppa	no data	95.2041	m6A
FBgn0013263	FBtr0333046	Trl	22.7154	94.3157	m6A
FBgn0003984	FBtr0300010	vn	10.1656	94.1948	m6A
FBgn0053087	FBtr0344894	LRP1	60.6699	92.6674	m6A
FBgn0052204	FBtr0113429	CG32204	no data	91.6404	m6A
FBgn0000662	FBtr0087647	fl(2)d	8.00055	90.3277	m6A
FBgn0052423	FBtr0077173	shep	68.8981	89.7991	m6A
FBgn0051694	FBtr0077685	Ifrd1	no data	89.5632	m6A
FBgn0031011	FBtr0074684	CG8034	73.5451	87.7535	m6A
FBgn0035918	FBtr0076647	Cdc6	65.6292	87.4907	m6A
FBgn0262081	FBtr0300548	Csk	20.4675	86.7201	m6A
FBgn0028978	FBtr0078235	trbl	46.0899	86.1878	m6A
FBgn0031971	FBtr0079532	Sirup	68.4915	85.5048	m6A
FBgn0010877	FBtr0334314	l(3)05822	no data	84.2008	m6A
FBgn0028369	FBtr0309498	kirre	no data	83.3609	m6A
FBgn0038981	FBtr0084289	CG5346	70.7608	83.1688	m6A
FBgn0036735	FBtr0075208	Edc3	70.9106	82.4881	m6A
FBgn0003175	FBtr0071838	px	480	82.4387	m6A
FBgn0003218	FBtr0331716	rdgB	no data	81.8736	m6A
FBgn0263106	FBtr0077123	DnaJ-1	no data	80.8599	m6A
FBgn0013765	FBtr0087704	cnn	no data	80.4803	m6A
FBgn0000320	FBtr0306113	eya	no data	80.435	m6A
FBgn0052206	FBtr0089796	CG32206	56.921	79.5151	m6A
FBgn0262473	FBtr0085059	Tl	10.1961	79.3756	m6A
FBgn0014343	FBtr0075911	mirr	15.6804	79.2654	m6A
FBgn0020521	FBtr0343486	pio	41.627	78.2457	m6A
FBgn0264491	FBtr0301402	how	15.2051	77.7653	m6A
FBgn0086758	FBtr0307047	chinmo	63.7669	77.6029	m6A
FBgn0003447	FBtr0071101	sn	no data	77.5304	m6A
FBgn0004795	FBtr0340030	retn	no data	76.1758	m6A
FBgn0024184	FBtr0340627	unc-4	no data	75.2906	m6A
FBgn0263929	FBtr0305690	jvl	15.0399	75.2277	m6A
FBgn0011224	FBtr0300267	heph	36.6155	74.2099	m6A
FBgn0086675	FBtr0073712	fne	40.9526	74.1742	m6A
FBgn0267824	FBtr0347396	PRAS40	no data	74.0685	m6A
FBgn0003371	FBtr0070469	sgg	37.3141	73.5379	m6A
FBgn0016076	FBtr0079070	vri	10.5733	73.4497	m6A
FBgn0016131	FBtr0087103	Cdk4	no data	72.8521	m6A
FBgn0000568	FBtr0075150	Eip75B	257.311	72.5771	m6A
FBgn0260933	FBtr0078078	rempA	no data	72.5587	m6A
FBgn0261261	FBtr0334948	plx	no data	71.892	m6A
FBgn0037521	FBtr0081771	CG2993	15.0518	70.0769	m6A
FBgn0020493	FBtr0083394	Dad	68.892	69.9609	m6A
FBgn0262169	FBtr0088402	magu	no data	69.1176	m6A
FBgn0004635	FBtr0333207	rho	no data	69.1017	m6A
FBgn0029761	FBtr0301953	SK	no data	69.0954	m6A
FBgn0032901	FBtr0301961	sky	no data	68.9922	m6A
FBgn0262636	FBtr0307044	dati	no data	68.4554	m6A
FBgn0264357	FBtr0110938	SNF4Agamma	8.2304	68.3879	m6A
FBgn0040765	FBtr0333066	luna	27.7592	68.0941	m6A
FBgn0031627	FBtr0077418	fipi	165.576	67.6303	m6A
FBgn0261988	FBtr0085788	Gprk2	61.2822	67.1993	m6A
FBgn0085391	FBtr0112583	trv	10.6346	66.9824	m6A
FBgn0000273	FBtr0079851	Pka-C1	87.4124	66.8954	m6A
FBgn0259738	FBtr0300043	CG42392	11.4056	66.7176	m6A
FBgn0034083	FBtr0302084	lbk	61.1761	65.5366	m6A
FBgn0026160	FBtr0076267	tna	18.19	65.506	m6A
FBgn0000658	FBtr0086754	fj	no data	64.9725	m6A
FBgn0000547	FBtr0334265	ed	92.3079	64.3477	m6A
FBgn0010909	FBtr0333362	msn	55.7178	63.6277	m6A
FBgn0000119	FBtr0087702	arr	41.9061	63.43	m6A
FBgn0266410	FBtr0344364	CG45050	no data	63.3486	m6A
FBgn0264090	FBtr0343982	CG43759	150.318	62.8792	m6A
FBgn0261986	FBtr0084898	RASSF8	107.423	62.3591	m6A
FBgn0261618	FBtr0301180	larp	480	62.1903	m6A
FBgn0031872	FBtr0079365	ihog	no data	62.1708	m6A
FBgn0040071	FBtr0083258	tara	29.6749	61.8359	m6A
FBgn0038063	FBtr0304846	Octbeta2R	336.3	61.7833	m6A
FBgn0033987	FBtr0087411	ckn	no data	61.6579	m6A
FBgn0000479	FBtr0333316	dnc	116.407	61.5809	m6A
FBgn0021800	FBtr0077497	Reph	no data	61.4964	m6A
FBgn0000464	FBtr0331242	Lar	10.5507	60.7327	m6A
FBgn0028481	FBtr0305064	CG4341	10.753	60.1225	m6A
FBgn0002543	FBtr0077941	robo2	128.373	60.099	m6A
FBgn0041096	FBtr0310010	rols	no data	59.9969	m6A
FBgn0036746	FBtr0330162	Crtc	36.5136	59.5901	m6A
FBgn0283472	FBtr0333264	S6k	61.6748	59.511	m6A
FBgn0032048	FBtr0079699	Dh31	no data	59.4984	m6A
FBgn0262869	FBtr0306205	Gfrl	no data	59.0389	m6A
FBgn0025525	FBtr0072639	bab2	16.8858	58.932	m6A
FBgn0261703	FBtr0331765	gce	no data	58.4526	m6A
FBgn0004914	FBtr0112846	Hnf4	no data	58.2919	m6A
FBgn0020647	FBtr0301418	KrT95D	no data	58.2788	m6A
FBgn0035538	FBtr0100186	DopEcR	12.8569	56.2914	m6A
FBgn0015400	FBtr0080252	kek2	no data	56.2084	m6A
FBgn0023526	FBtr0332962	CG2865	11.7386	55.7511	m6A
FBgn0026179	FBtr0078289	siz	11.3516	55.4432	m6A
FBgn0002973	FBtr0079822	numb	no data	55.3256	m6A
FBgn0265595	FBtr0340338	CG44422	no data	54.8725	m6A
FBgn0005660	FBtr0112854	Ets21C	252.867	54.7858	m6A
FBgn0263987	FBtr0070795	spoon	61.1806	54.5897	m6A
FBgn0262160	FBtr0336616	CG9932	no data	54.3227	m6A
FBgn0261113	FBtr0083700	Xrp1	67.3395	54.29	m6A
FBgn0036663	FBtr0333608	CG9674	14.3419	53.4449	m6A
FBgn0036191	FBtr0273362	Sugb	no data	53.3416	m6A
FBgn0005677	FBtr0100400	dac	64.5812	53.1288	m6A
FBgn0261283	FBtr0074875	SREBP	110.401	52.9107	m6A
FBgn0267398	FBtr0290310	Yeti	59.028	52.6393	m6A
FBgn0261560	FBtr0345289	Thor	84.6484	52.6188	m6A
FBgn0052183	FBtr0075186	Ccn	no data	52.5183	m6A
FBgn0040726	FBtr0086238	dpr1	no data	52.2519	m6A
FBgn0039466	FBtr0085069	CG5521	47.6221	52.2346	m6A
FBgn0283651	FBtr0445729	CG46301	13.6667	52.1903	m6A
FBgn0028509	FBtr0080548	CenG1A	79.5302	52.0849	m6A
FBgn0052699	FBtr0110850	LPCAT	135.914	51.6523	m6A
FBgn0038653	FBtr0332809	Octalpha2R	no data	51.5497	m6A
FBgn0037137	FBtr0089579	Nopp140	no data	51.3761	m6A
FBgn0004102	FBtr0331305	oc	30.4069	51.2083	m6A
FBgn0004876	FBtr0083716	cdi	244.632	51.0496	m6A
FBgn0010313	FBtr0308119	corto	48.2438	50.5753	m6A
FBgn0031187	FBtr0077349	Usp2	14.9813	49.9299	m6A
FBgn0250908	FBtr0290328	beat-VII	202.853	49.7051	m6A
FBgn0052264	FBtr0073188	CG32264	84.7849	49.5845	m6A
FBgn0051774	FBtr0308126	fred	no data	49.1841	m6A
FBgn0027657	FBtr0344381	glob1	91.9127	49.1675	m6A
FBgn0037057	FBtr0078298	CG10512	no data	48.764	m6A
FBgn0264270	FBtr0331266	Sxl	19.8476	48.2953	m6A
FBgn0036544	FBtr0334070	sff	no data	48.2828	m6A
FBgn0033652	FBtr0304622	ths	15.8823	48.2496	m6A
FBgn0005596	FBtr0085415	yem	no data	48.1251	m6A
FBgn0052647	FBtr0073703	CG32647	no data	48.1033	m6A
FBgn0029123	FBtr0079733	SoxN	59.5565	47.9629	m6A
FBgn0033354	FBtr0088675	FANCI	no data	47.9191	m6A
FBgn0005640	FBtr0110924	Eip63E	18.1983	47.7211	m6A
FBgn0263706	FBtr0310335	CG43658	48.5028	47.4161	m6A
FBgn0031374	FBtr0110883	Wdr62	12.3019	47.2401	m6A
FBgn0261549	FBtr0333602	rdgA	28.2585	47.2198	m6A
FBgn0004619	FBtr0076982	GluRIA	32.1644	46.9992	m6A
FBgn0034046	FBtr0308814	tun	14.7555	46.9162	m6A
FBgn0032223	FBtr0079993	GATAd	no data	46.3973	m6A
FBgn0011656	FBtr0088445	Mef2	76.4637	46.2815	m6A
FBgn0031488	FBtr0077646	Ccdc85	115.185	45.9791	m6A
FBgn0035499	FBtr0310531	Chd64	79.2638	45.7241	m6A
FBgn0010768	FBtr0083733	sqz	no data	44.9267	m6A
FBgn0011674	FBtr0071562	insc	156.521	44.7866	m6A
FBgn0261674	FBtr0302982	CG42709	30.4234	44.3444	m6A
FBgn0015524	FBtr0342796	otp	no data	44.2796	m6A
FBgn0000633	FBtr0339940	tei	10.9913	44.157	m6A
FBgn0040505	FBtr0331926	Alk	14.0807	43.6774	m6A
FBgn0264503	FBtr0332934	CG43902	40.6582	43.6628	m6A
FBgn0001316	FBtr0343527	klar	316.419	43.2367	m6A
FBgn0003525	FBtr0085397	stg	32.1183	42.8834	m6A
FBgn0034286	FBtr0340286	dpr13	no data	42.4827	m6A
FBgn0024944	FBtr0083933	Oamb	no data	42.1987	m6A
FBgn0004638	FBtr0087697	drk	61.6222	41.5798	m6A
FBgn0051151	FBtr0110835	wge	no data	41.1124	m6A
FBgn0052479	FBtr0333267	Usp10	74.6199	40.8464	m6A
FBgn0013467	FBtr0087362	igl	281.077	40.0697	m6A
FBgn0041092	FBtr0303872	tai	63.3733	39.8597	m6A
FBgn0033638	FBtr0306029	CG9005	no data	39.8101	m6A
FBgn0259110	FBtr0299534	mmd	no data	39.7883	m6A
FBgn0260429	FBtr0304712	CG42524	no data	39.6693	m6A
FBgn0051665	FBtr0304911	wry	no data	39.5316	m6A
FBgn0027547	FBtr0072853	CG1927	189.145	39.5167	m6A
FBgn0085409	FBtr0329979	smal	12.9053	39.3656	m6A
FBgn0034720	FBtr0071847	Liprin-gamma	no data	39.2994	m6A
FBgn0033052	FBtr0086027	SCAP	53.412	38.8973	m6A
FBgn0264273	FBtr0329991	Sema2b	11.6105	38.743	m6A
FBgn0028875	FBtr0309867	nAChRalpha5	no data	38.4055	m6A
FBgn0011592	FBtr0087822	fra	no data	38.2012	m6A
FBgn0003997	FBtr0075133	hid	no data	37.8861	m6A
FBgn0267978	FBtr0335274	ap	no data	37.2138	m6A
FBgn0030662	FBtr0074064	Chsy	no data	37.0467	m6A
FBgn0024734	FBtr0080857	PRL-1	56.4463	36.7547	m6A
FBgn0037248	FBtr0301244	srl	14.6963	36.4698	m6A
FBgn0016754	FBtr0308563	sba	13.9784	36.4074	m6A
FBgn0004858	FBtr0342915	elB	39.6376	36.2294	m6A
FBgn0003028	FBtr0070739	ovo	25.7329	36.0472	m6A
FBgn0085432	FBtr0100246	pan	69.2596	36.0201	m6A
FBgn0004049	FBtr0114375	yrt	18.3402	35.6391	m6A
FBgn0263995	FBtr0330277	cpo	no data	35.4352	m6A
FBgn0000157	FBtr0072378	Dll	17.5584	35.132	m6A
FBgn0020617	FBtr0342783	Rx	10.6676	34.8178	m6A
FBgn0085414	FBtr0335273	dpr12	8.58694	33.4154	m6A
FBgn0004396	FBtr0075558	CrebA	69.9878	33.1867	m6A
FBgn0003165	FBtr0081991	pum	480	32.9554	m6A
FBgn0013718	FBtr0306619	nuf	14.0617	32.8216	m6A
FBgn0004839	FBtr0088028	otk	92.6685	32.821	m6A
FBgn0263392	FBtr0333881	Tet	no data	32.733	m6A
FBgn0267033	FBtr0346006	mamo	153.47	32.6798	m6A
FBgn0004369	FBtr0303454	Ptp99A	52.7822	32.1163	m6A
FBgn0032151	FBtr0079914	nAChRalpha6	no data	31.8438	m6A
FBgn0004387	FBtr0085211	Klp98A	8.3646	31.4722	m6A
FBgn0263930	FBtr0076583	dally	no data	31.4265	m6A
FBgn0039938	FBtr0334488	Sox102F	no data	31.3983	m6A
FBgn0011300	FBtr0300599	babo	9.86767	31.2996	m6A
FBgn0015609	FBtr0081016	CadN	16.9712	30.8725	m6A
FBgn0000459	FBtr0100384	disco	no data	30.6842	m6A
FBgn0036454	FBtr0075695	CG17839	80.1557	30.6302	m6A
FBgn0037736	FBtr0331695	side-VII	no data	30.5943	m6A
FBgn0053517	FBtr0343167	Dop2R	no data	30.3027	m6A
FBgn0020503	FBtr0301442	CLIP-190	no data	30.2457	m6A
FBgn0283468	FBtr0084032	slmb	54.2324	30.1253	m6A
FBgn0261477	FBtr0086693	slim	no data	29.8436	m6A
FBgn0000535	FBtr0073955	eag	48.9344	29.7962	m6A
FBgn0085383	FBtr0304916	CG34354	69.3799	29.6571	m6A
FBgn0004647	FBtr0304659	N	no data	29.5705	m6A
FBgn0260941	FBtr0334102	app	no data	29.4082	m6A
FBgn0015903	FBtr0072066	apt	10.1239	29.1118	m6A
FBgn0260971	FBtr0301749	CG42594	no data	28.6945	m6A
FBgn0267336	FBtr0114581	Glut4EF	480	28.6863	m6A
FBgn0000567	FBtr0075202	Eip74EF	12.3422	28.4439	m6A
FBgn0260970	FBtr0331299	Ubr3	15.3743	28.4003	m6A
FBgn0040238	FBtr0082183	Best1	14.5897	28.311	m6A
FBgn0037084	FBtr0088103	Syx6	no data	28.0927	m6A
FBgn0029881	FBtr0070948	pigs	no data	28.0422	m6A
FBgn0260499	FBtr0114575	qvr	118.693	27.9464	m6A
FBgn0027086	FBtr0078499	IleRS	76.4641	27.6091	m6A
FBgn0019650	FBtr0339509	toy	24.503	27.4453	m6A
FBgn0000097	FBtr0077851	aop	no data	27.4214	m6A
FBgn0003748	FBtr0071540	Treh	12.7583	27.3367	m6A
FBgn0050296	FBtr0342838	RIC-3	no data	26.4873	m6A
FBgn0000719	FBtr0333180	fog	no data	26.4796	m6A
FBgn0050372	FBtr0100140	Asap	no data	26.4319	m6A
FBgn0034087	FBtr0333169	clu	30.1716	26.2626	m6A
FBgn0039914	FBtr0089103	mav	25.5782	26.0711	m6A
FBgn0002780	FBtr0310268	mod	69.7394	25.9948	m6A
FBgn0024329	FBtr0331353	Mekk1	10.7329	25.7231	m6A
FBgn0045842	FBtr0415452	yuri	no data	25.6151	m6A
FBgn0003410	FBtr0075333	sina	10.9383	25.6129	m6A
FBgn0020621	FBtr0088601	Pkn	no data	25.2638	m6A
FBgn0262103	FBtr0304024	Sik3	no data	25.1706	m6A
FBgn0044826	FBtr0305003	Pak3	36.527	25.0324	m6A
FBgn0011742	FBtr0112868	Arp2	no data	24.9787	m6A
FBgn0004797	FBtr0080916	mdy	203.134	24.8217	m6A
FBgn0031069	FBtr0074795	Abcd3	no data	24.6559	m6A
FBgn0038755	FBtr0083846	Hs6st	no data	24.5982	m6A
FBgn0004168	FBtr0086577	5-HT1A	no data	24.5535	m6A
FBgn0051721	FBtr0304114	Trim9	no data	24.4913	m6A
FBgn0035922	FBtr0273328	Pex7	480	24.4537	m6A
FBgn0083940	FBtr0343017	RhoU	no data	24.4276	m6A
FBgn0259243	FBtr0302642	Pka-R1	no data	24.3791	m6A
FBgn0050359	FBtr0339279	Mal-A5	22.5421	24.3433	m6A
FBgn0029930	FBtr0300760	CG12541	no data	24.3086	m6A
FBgn0036165	FBtr0076093	chrb	38.1217	24.1123	m6A
FBgn0000578	FBtr0114623	ena	13.4483	23.8955	m6A
FBgn0037941	FBtr0082429	CG12594	no data	23.8733	m6A
FBgn0039492	FBtr0113297	CG6051	no data	23.5985	m6A
FBgn0003415	FBtr0078328	skd	12.44	23.5788	m6A
FBgn0261239	FBtr0081481	Hr39	24.4658	23.4752	m6A
FBgn0037060	FBtr0331854	CG10508	37.5536	22.9932	m6A
FBgn0004370	FBtr0331406	Ptp10D	no data	22.373	m6A
FBgn0031228	FBtr0078117	ND-15	480	22.3569	m6A
FBgn0259937	FBtr0304599	Nop60B	no data	21.8664	m6A
FBgn0284247	FBtr0343249	ds	52.1351	21.5571	m6A
FBgn0030723	FBtr0074206	dpr18	110.445	21.5554	m6A
FBgn0262740	FBtr0300732	Evi5	23.4158	21.4651	m6A
FBgn0085382	FBtr0305292	CG34353	12.3242	21.2877	m6A
FBgn0002723	FBtr0073521	Met	no data	21.2347	m6A
FBgn0042185	FBtr0076974	MCU	39.2249	21.2081	m6A
FBgn0029895	FBtr0332892	CG14441	10.3878	21.1068	m6A
FBgn0005775	FBtr0073375	Con	35.4247	20.7541	m6A
FBgn0032586	FBtr0080866	Tpr2	19.2028	20.651	m6A
FBgn0003016	FBtr0301494	osp	no data	20.607	m6A
FBgn0261963	FBtr0310358	mid	no data	20.6005	m6A
FBgn0261854	FBtr0303429	aPKC	no data	20.5811	m6A
FBgn0262976	FBtr0307286	lawc	no data	20.2693	m6A
FBgn0004368	FBtr0070725	Ptp4E	no data	20.2599	m6A
FBgn0037443	FBtr0300261	Dmtn	no data	20.1245	m6A
FBgn0035260	FBtr0303102	CG7991	no data	19.8817	m6A
FBgn0082598	FBtr0302543	akirin	63.6538	19.6286	m6A
FBgn0000289	FBtr0087528	cg	no data	19.54	m6A
FBgn0031952	FBtr0301330	cdc14	no data	19.3162	m6A
FBgn0083963	FBtr0301072	Nlg3	11.1285	19.2233	m6A
FBgn0020294	FBtr0333449	ko	no data	19.204	m6A
FBgn0023097	FBtr0334638	bon	no data	19.1812	m6A
FBgn0015949	FBtr0111010	hrg	15.0839	18.97	m6A
FBgn0033402	FBtr0088598	Myd88	no data	18.9407	m6A
FBgn0034240	FBtr0340220	MESR4	no data	18.5123	m6A
FBgn0027836	FBtr0086773	Dgp-1	no data	18.5114	m6A
FBgn0085407	FBtr0112611	Pvf3	no data	18.4087	m6A
FBgn0039282	FBtr0302169	Bili	41.4766	18.2929	m6A
FBgn0004573	FBtr0085746	5-HT7	10.2445	18.102	m6A
FBgn0038165	FBtr0301654	Task6	48.0625	18.097	m6A
FBgn0261244	FBtr0073825	inaE	no data	17.9385	m6A
FBgn0261570	FBtr0302833	raskol	no data	17.9383	m6A
FBgn0027108	FBtr0301860	Inx2	no data	17.8978	m6A
FBgn0003300	FBtr0304593	run	5.10043	17.6179	m6A
FBgn0051869	FBtr0290246	CG31869	no data	17.5688	m6A
FBgn0034504	FBtr0345355	CG8929	no data	17.5587	m6A
FBgn0052066	FBtr0076277	CG32066	23.7546	17.4499	m6A
FBgn0000179	FBtr0308915	bi	no data	17.3232	m6A
FBgn0004583	FBtr0329832	ex	no data	16.8402	m6A
FBgn0017550	FBtr0078742	Rga	no data	16.8205	m6A
FBgn0040918	FBtr0070937	schlank	106.477	16.7987	m6A
FBgn0035872	FBtr0304628	Cpsf6	no data	16.7506	m6A
FBgn0016926	FBtr0077988	Pino	53.5987	16.7176	m6A
FBgn0024321	FBtr0347151	NK7.1	9.60514	16.606	m6A
FBgn0050463	FBtr0087113	Pgant9	17.6129	16.215	m6A
FBgn0264785	FBtr0334274	Hph	10.9534	15.9932	m6A
FBgn0014388	FBtr0073146	sty	48.8996	15.6094	m6A
FBgn0013995	FBtr0344316	Calx	no data	15.6033	m6A
FBgn0261509	FBtr0310017	haf	no data	15.4759	m6A
FBgn0003345	FBtr0308131	sd	8.06596	15.4617	m6A
FBgn0260936	FBtr0077103	scny	no data	15.4486	m6A
FBgn0041097	FBtr0077921	robo3	no data	15.4446	m6A
FBgn0260660	FBtr0301110	Mp	16.8223	15.4151	m6A
FBgn0266347	FBtr0308330	nAChRalpha4	no data	15.2933	m6A
FBgn0040271	FBtr0334700	Sulf1	18.8774	15.2734	m6A
FBgn0061200	FBtr0074284	Nup153	15.5763	15.0757	m6A
FBgn0016797	FBtr0330194	fz2	no data	14.9308	m6A
FBgn0020304	FBtr0078037	drongo	48.524	14.8345	m6A
FBgn0266579	FBtr0344749	tau	10.1251	14.8327	m6A
FBgn0000546	FBtr0086011	EcR	480	14.8268	m6A
FBgn0037956	FBtr0082517	CG6959	no data	14.7665	m6A
FBgn0263873	FBtr0329844	sick	131.015	14.7632	m6A
FBgn0041585	FBtr0114614	Orai	11.3395	14.7271	m6A
FBgn0038087	FBtr0302367	beat-Va	9.01789	14.6185	m6A
FBgn0036279	FBtr0333839	Ncc69	no data	14.5247	m6A
FBgn0034093	FBtr0340024	CG15706	no data	14.4738	m6A
FBgn0004646	FBtr0309875	ogre	no data	14.412	m6A
FBgn0004456	FBtr0340190	mew	no data	14.3621	m6A
FBgn0036926	FBtr0074900	CG7646	153.735	14.3558	m6A
FBgn0086778	FBtr0074680	nAChRalpha7	no data	14.184	m6A
FBgn0001122	FBtr0088266	Galphao	138.556	14.1638	m6A
FBgn0011259	FBtr0079691	Sema1a	136.577	14.1622	m6A
FBgn0029676	FBtr0333764	HIP-R	84.0736	14.1096	m6A
FBgn0034718	FBtr0071852	wdp	13.8809	13.9269	m6A
FBgn0004837	FBtr0346621	Su(H)	no data	13.871	m6A
FBgn0284249	FBtr0086111	Adf1	53.1915	13.8696	m6A
FBgn0016694	FBtr0346536	Pdp1	62.4383	13.7443	m6A
FBgn0025740	FBtr0089179	PlexB	60.7341	13.725	m6A
FBgn0265598	FBtr0340363	Bx	no data	13.7182	m6A
FBgn0051352	FBtr0082092	Unc-115a	372.993	13.6953	m6A
FBgn0263772	FBtr0310492	CG43689	no data	13.5938	m6A
FBgn0001624	FBtr0073492	dlg1	14.651	13.5625	m6A
FBgn0032147	FBtr0307204	IP3K1	no data	13.5098	m6A
FBgn0003169	FBtr0334030	put	96.1088	13.5056	m6A
FBgn0021764	FBtr0340197	sdk	42.6704	13.3554	m6A
FBgn0085420	FBtr0333611	DIP-delta	no data	13.2956	m6A
FBgn0039266	FBtr0084763	CG11791	26.1347	13.2576	m6A
FBgn0020269	FBtr0345427	mspo	13.9758	13.1074	m6A
FBgn0016930	FBtr0100447	Dyrk2	no data	12.9675	m6A
FBgn0016917	FBtr0089484	Stat92E	8.02238	12.753	m6A
FBgn0003896	FBtr0342921	tup	no data	12.7126	m6A
FBgn0259171	FBtr0299635	Pde9	141.159	12.6564	m6A
FBgn0036518	FBtr0075567	RhoGAP71E	32.6659	12.5558	m6A
FBgn0011817	FBtr0333223	nmo	15.3384	12.4539	m6A
FBgn0029997	FBtr0071111	CG2258	9.9959	12.2983	m6A
FBgn0014018	FBtr0089341	Rel	105.444	11.995	m6A
FBgn0283499	FBtr0290231	InR	no data	11.8744	m6A
FBgn0023215	FBtr0301823	Mnt	15.8359	11.7822	m6A
FBgn0264324	FBtr0330303	spg	17.3175	11.7563	m6A
FBgn0026379	FBtr0089904	Pten	no data	11.7227	m6A
FBgn0037171	FBtr0474122	CG14459	no data	11.5175	m6A
FBgn0028482	FBtr0077425	bdl	177.297	11.3454	m6A
FBgn0020445	FBtr0339548	E23	no data	11.345	m6A
FBgn0003310	FBtr0077994	S	231.116	11.2524	m6A
FBgn0015721	FBtr0342842	ktub	no data	11.1564	m6A
FBgn0037185	FBtr0078528	CG11367	10.4691	11.0016	m6A
FBgn0042630	FBtr0075747	Sox21b	no data	10.9072	m6A
FBgn0261801	FBtr0303270	CG42747	12.3927	10.6864	m6A
FBgn0031126	FBtr0345967	Cyp6v1	12.125	10.636	m6A
FBgn0029823	FBtr0290235	Shmt	10.3745	10.5724	m6A
FBgn0036862	FBtr0331425	Gbs-76A	no data	10.5532	m6A
FBgn0003463	FBtr0340346	sog	101.725	10.5103	m6A
FBgn0026718	FBtr0340242	Agpat2	10.0388	10.5025	m6A
FBgn0000636	FBtr0301391	Fas3	16.113	10.4742	m6A
FBgn0250823	FBtr0334606	gish	16.4652	10.4435	m6A
FBgn0032297	FBtr0080117	CG17124	no data	10.4353	m6A
FBgn0015519	FBtr0289988	nAChRalpha3	no data	10.4212	m6A
FBgn0036502	FBtr0075604	CG7841	10.0917	10.317	m6A
FBgn0261238	FBtr0334675	Alh	15.9203	10.194	m6A
FBgn0039584	FBtr0333336	beat-VI	no data	10.1102	m6A
FBgn0250910	FBtr0301944	Octbeta3R	no data	10.0858	m6A
FBgn0260945	FBtr0300561	Atg1	no data	9.96783	m6A
FBgn0035968	FBtr0332125	Slc45-1	no data	9.96024	m6A
FBgn0024236	FBtr0076624	foi	no data	9.84003	m6A
FBgn0051163	FBtr0301028	SKIP	no data	9.83079	m6A
FBgn0051660	FBtr0304910	smog	no data	9.78192	m6A
FBgn0023001	FBtr0100141	melt	72.5863	9.74329	m6A
FBgn0052666	FBtr0340295	Drak	17.2171	9.72092	m6A
FBgn0004569	FBtr0075408	aos	22.1437	9.66805	m6A
FBgn0039594	FBtr0336787	snu	no data	9.47371	m6A
FBgn0037016	FBtr0078245	CG13252	87.6875	9.43151	m6A
FBgn0053547	FBtr0336717	Rim	19.1803	9.37012	m6A
FBgn0027598	FBtr0085704	cindr	no data	9.34746	m6A
FBgn0053207	FBtr0083162	pxb	no data	9.22939	m6A
FBgn0262737	FBtr0078470	mub	26.6133	9.213	m6A
FBgn0038197	FBtr0337094	foxo	40.7092	9.15224	m6A
FBgn0000463	FBtr0304658	Dl	no data	9.14076	m6A
FBgn0052369	FBtr0076783	CG32369	no data	9.12574	m6A
FBgn0020412	FBtr0076236	JIL-1	no data	9.12243	m6A
FBgn0003159	FBtr0307285	CG2841	13.4996	9.11849	m6A
FBgn0261556	FBtr0302712	CG42674	no data	9.10236	m6A
FBgn0265597	FBtr0340354	rad	no data	9.08384	m6A
FBgn0031401	FBtr0077839	papi	22.9151	9.0557	m6A
FBgn0085478	FBtr0331304	Zdhhc8	no data	8.96976	m6A
FBgn0265974	FBtr0087495	ttv	480	8.93937	m6A
FBgn0029006	FBtr0086833	Smurf	13.8884	8.93898	m6A
FBgn0039528	FBtr0301390	dsd	10.4272	8.89907	m6A
FBgn0038826	FBtr0083959	Syp	128.37	8.84028	m6A
FBgn0001138	FBtr0081808	grn	13.2079	8.82536	m6A
FBgn0001983	FBtr0080740	wor	no data	8.79486	m6A
FBgn0263257	FBtr0308310	Cngl	67.1438	8.74987	m6A
FBgn0260642	FBtr0081654	Antp	10.9133	8.54857	m6A
FBgn0263102	FBtr0088282	psq	no data	8.52571	m6A
FBgn0265276	FBtr0307086	l(3)neo38	50.7807	8.49	m6A
FBgn0086358	FBtr0305333	Tab2	no data	8.41952	m6A
FBgn0053182	FBtr0302052	Kdm4B	no data	8.37119	m6A
FBgn0261871	FBtr0340553	dpr2	no data	8.33586	m6A
FBgn0039209	FBtr0345204	REPTOR	34.3767	8.33179	m6A
FBgn0001085	FBtr0075743	fz	32.1926	8.33154	m6A
FBgn0283451	FBtr0070265	br	88.4514	8.27183	m6A
FBgn0004373	FBtr0332841	fwd	no data	8.2587	m6A
FBgn0261269	FBtr0339967	conv	79.4803	8.19842	m6A
FBgn0266452	FBtr0344431	CTPsyn	no data	8.16619	m6A
FBgn0003502	FBtr0330692	Btk29A	no data	8.07816	m6A
FBgn0041775	FBtr0332637	tral	30.4683	7.93017	m6A
FBgn0283666	FBtr0072177	Rap2l	146.444	7.82866	m6A
FBgn0260866	FBtr0071837	dnr1	16.0522	7.7788	m6A
FBgn0013278	FBtr0082637	Hsp70Bb	29.7392	7.40811	m6A
FBgn0003731	FBtr0071654	Egfr	8.31322	no data	m6A
FBgn0041582	FBtr0072282	tamo	8.39001	no data	m6A
FBgn0283741	FBtr0302655	prage	8.55261	no data	m6A
FBgn0035287	FBtr0332670	CG13937	8.57387	no data	m6A
FBgn0003002	FBtr0078836	opa	8.74335	no data	m6A
FBgn0001147	FBtr0072461	gsb-n	8.76735	no data	m6A
FBgn0266100	FBtr0343553	CG44837	9.22025	no data	m6A
FBgn0261545	FBtr0302645	CG42663	9.22042	no data	m6A
FBgn0035103	FBtr0072535	Vdup1	9.71664	no data	m6A
FBgn0259685	FBtr0084603	crb	9.90336	no data	m6A
FBgn0031359	FBtr0306167	Rim2	10.2116	no data	m6A
FBgn0020912	FBtr0089391	Ptx1	10.266	no data	m6A
FBgn0038746	FBtr0083854	Surf6	10.3216	no data	m6A
FBgn0085369	FBtr0302391	Drgx	10.5212	no data	m6A
FBgn0085397	FBtr0112593	Fili	10.5653	no data	m6A
FBgn0031866	FBtr0307033	Nlg2	10.5892	no data	m6A
FBgn0051663	FBtr0304597	CG31663	10.735	no data	m6A
FBgn0037676	FBtr0301210	CG8861	10.8286	no data	m6A
FBgn0011692	FBtr0073227	pav	10.8977	no data	m6A
FBgn0004861	FBtr0343589	ph-p	11.0123	no data	m6A
FBgn0002023	FBtr0081169	Lim3	11.037	no data	m6A
FBgn0039972	FBtr0306235	Marf1	11.694	no data	m6A
FBgn0029791	FBtr0301084	AdamTS-B	11.9259	no data	m6A
FBgn0086350	FBtr0087014	tef	11.9628	no data	m6A
FBgn0037856	FBtr0082325	Leash	12.0941	no data	m6A
FBgn0004919	FBtr0300178	gol	12.133	no data	m6A
FBgn0024245	FBtr0081224	dnt	12.2353	no data	m6A
FBgn0027616	FBtr0073079	Ythdc1	12.4434	no data	m6A
FBgn0004108	FBtr0075322	Nrt	12.5654	no data	m6A
FBgn0001169	FBtr0083914	H	12.7299	no data	m6A
FBgn0036844	FBtr0075036	Mkp3	12.9092	no data	m6A
FBgn0030067	FBtr0071255	Rbm13	13.2055	no data	m6A
FBgn0035558	FBtr0113143	CG11357	13.8604	no data	m6A
FBgn0029830	FBtr0343414	Grip	13.8606	no data	m6A
FBgn0035989	FBtr0331584	Atat	14.2356	no data	m6A
FBgn0036035	FBtr0331542	CG18178	14.3962	no data	m6A
FBgn0040005	FBtr0334996	CG17883	14.555	no data	m6A
FBgn0036732	FBtr0345118	Oatp74D	14.6871	no data	m6A
FBgn0010314	FBtr0079799	Cks30A	14.7452	no data	m6A
FBgn0053202	FBtr0081704	dpr11	14.8091	no data	m6A
FBgn0265726	FBtr0340677	Nna1	14.8941	no data	m6A
FBgn0004622	FBtr0301656	TkR99D	14.9039	no data	m6A
FBgn0265192	FBtr0339099	Snp	15.0338	no data	m6A
FBgn0026192	FBtr0074455	par-6	15.1774	no data	m6A
FBgn0067783	FBtr0089481	DPCoAC	15.39	no data	m6A
FBgn0033483	FBtr0088406	egr	15.4785	no data	m6A
FBgn0000659	FBtr0300259	fkh	15.5995	no data	m6A
FBgn0035357	FBtr0072936	MEP-1	15.6088	no data	m6A
FBgn0044047	FBtr0070406	Ilp6	15.8756	no data	m6A
FBgn0250867	FBtr0347554	CG42238	15.936	no data	m6A
FBgn0035849	FBtr0076725	ERR	16.113	no data	m6A
FBgn0036684	FBtr0332122	CG3764	16.1548	no data	m6A
FBgn0038020	FBtr0082608	GstD9	16.3126	no data	m6A
FBgn0015380	FBtr0081195	drl	16.6695	no data	m6A
FBgn0020386	FBtr0072467	Pdk1	16.6885	no data	m6A
FBgn0261550	FBtr0306634	CG42668	16.78	no data	m6A
FBgn0029723	FBtr0100551	Proc-R	17.4636	no data	m6A
FBgn0010453	FBtr0089291	Wnt4	17.6853	no data	m6A
FBgn0005612	FBtr0072158	Sox14	21.2841	no data	m6A
FBgn0039350	FBtr0336450	jigr1	21.3026	no data	m6A
FBgn0030090	FBtr0071349	fend	21.9425	no data	m6A
FBgn0031816	FBtr0331186	Rchy1	22.0426	no data	m6A
FBgn0011705	FBtr0079782	rost	22.8966	no data	m6A
FBgn0243486	FBtr0081029	rdo	23.2068	no data	m6A
FBgn0263144	FBtr0346718	bin3	23.2369	no data	m6A
FBgn0039178	FBtr0084601	CG6356	24.5987	no data	m6A
FBgn0050021	FBtr0339484	metro	25.8001	no data	m6A
FBgn0002441	FBtr0085175	l(3)mbt	29.9467	no data	m6A
FBgn0260995	FBtr0334939	dpr21	33.1597	no data	m6A
FBgn0032752	FBtr0081176	CG10702	33.3201	no data	m6A
FBgn0029067	FBtr0339624	Dd	35.9657	no data	m6A
FBgn0032694	FBtr0343808	MESR3	36.167	no data	m6A
FBgn0038964	FBtr0084230	Nop56	37.9051	no data	m6A
FBgn0034013	FBtr0087382	unc-5	38.8873	no data	m6A
FBgn0025574	FBtr0084527	Pli	39.416	no data	m6A
FBgn0000384	FBtr0111126	cta	44.0218	no data	m6A
FBgn0266450	FBtr0344437	Kr-h1	45.5946	no data	m6A
FBgn0020251	FBtr0301562	sfl	47.7477	no data	m6A
FBgn0046706	FBtr0113784	Haspin	47.9028	no data	m6A
FBgn0037831	FBtr0082273	Cap-H2	49.7319	no data	m6A
FBgn0034948	FBtr0072204	PPP1R15	50.1313	no data	m6A
FBgn0243512	FBtr0339722	puc	50.9895	no data	m6A
FBgn0022800	FBtr0084874	Cad96Ca	52.1708	no data	m6A
FBgn0046692	FBtr0308810	Stlk	54.7377	no data	m6A
FBgn0032997	FBtr0299924	CG17486	55.5677	no data	m6A
FBgn0028426	FBtr0088360	RNaseZ	55.5981	no data	m6A
FBgn0033153	FBtr0089049	Gadd45	56.3672	no data	m6A
FBgn0029114	FBtr0075607	Tollo	57.4546	no data	m6A
FBgn0037963	FBtr0082513	Cad87A	57.6113	no data	m6A
FBgn0026602	FBtr0089050	Adk3	58.5503	no data	m6A
FBgn0268063	FBtr0076793	ltl	60.1707	no data	m6A
FBgn0264707	FBtr0333952	RhoGEF3	61.4092	no data	m6A
FBgn0002945	FBtr0332649	nkd	61.4709	no data	m6A
FBgn0001104	FBtr0076934	Galphai	63.3328	no data	m6A
FBgn0029737	FBtr0343535	CG6903	64.1061	no data	m6A
FBgn0085390	FBtr0308589	Dgk	64.1939	no data	m6A
FBgn0031736	FBtr0332554	CG11030	66.6473	no data	m6A
FBgn0026144	FBtr0071052	CBP	67.451	no data	m6A
FBgn0286071	FBtr0083160	AdamTS-A	68.0807	no data	m6A
FBgn0002552	FBtr0088651	lin	68.3477	no data	m6A
FBgn0031678	FBtr0079028	Nepl3	72.3126	no data	m6A
FBgn0033988	FBtr0301507	pcs	75.1166	no data	m6A
FBgn0259173	FBtr0299640	corn	82.6978	no data	m6A
FBgn0010222	FBtr0081997	Nmdmc	84.1404	no data	m6A
FBgn0022029	FBtr0086915	l(2)k01209	89.5552	no data	m6A
FBgn0039776	FBtr0085650	PH4alphaEFB	90.42	no data	m6A
FBgn0034724	FBtr0071845	babos	91.8604	no data	m6A
FBgn0035802	FBtr0089849	Pura	95.7117	no data	m6A
FBgn0032629	FBtr0080972	beat-IIIc	96.6905	no data	m6A
FBgn0035146	FBtr0072562	CG13893	97.5259	no data	m6A
FBgn0000287	FBtr0080235	salr	102.841	no data	m6A
FBgn0003062	FBtr0071982	Fib	110.869	no data	m6A
FBgn0036764	FBtr0273277	CG5535	111.578	no data	m6A
FBgn0027660	FBtr0075234	blot	118.778	no data	m6A
FBgn0003651	FBtr0082562	svp	122.858	no data	m6A
FBgn0053179	FBtr0273450	beat-IIIb	127.44	no data	m6A
FBgn0267431	FBtr0392909	Myo81F	128.474	no data	m6A
FBgn0036789	FBtr0332867	AstC-R2	128.829	no data	m6A
FBgn0038735	FBtr0083814	MICU3	135.073	no data	m6A
FBgn0010315	FBtr0300391	CycD	136.314	no data	m6A
FBgn0037153	FBtr0333219	olf413	137.656	no data	m6A
FBgn0263355	FBtr0273378	CG31688	142.417	no data	m6A
FBgn0025712	FBtr0072761	CG13920	155.517	no data	m6A
FBgn0038585	FBtr0083562	Non3	172.487	no data	m6A
FBgn0024558	FBtr0084280	Dph5	185.28	no data	m6A
FBgn0003257	FBtr0084038	r-l	193.58	no data	m6A
FBgn0030808	FBtr0290096	RhoGAP15B	202.042	no data	m6A
FBgn0263780	FBtr0300103	CG17684	207.715	no data	m6A
FBgn0086917	FBtr0300207	spok	257.022	no data	m6A
FBgn0263832	FBtr0073202	Rcd5	457.504	no data	m6A
FBgn0035170				no data	m6A
FBgn0034279	FBtr0089557	CG18635	8.56542	480
FBgn0053810	FBtr0091814	His1:CG33810	10.416	480
FBgn0053819	FBtr0091823	His1:CG33819	10.416	480
FBgn0013751	FBtr0073155	Awh	10.5215	480
FBgn0028950	FBtr0080785	CG15255	10.9264	480
FBgn0035756	FBtr0333368	unc-13-4A	11.4021	480
FBgn0039286	FBtr0084803	dan	11.5824	480
FBgn0003429	FBtr0330286	slo	12.7187	480
FBgn0039589	FBtr0085304	CG9986	12.7502	480
FBgn0264389	FBtr0340429	opm	12.8738	480
FBgn0035708	FBtr0076978	axed	13.7079	480
FBgn0031452	FBtr0077712	Cwc25	14.2266	480
FBgn0025815	FBtr0070952	Mcm6	14.5349	480
FBgn0261822	FBtr0332498	Bsg	14.8145	480
FBgn0265778	FBtr0333242	PDZ-GEF	15.74	480
FBgn0051523	FBtr0078935	CG31523	15.8466	480
FBgn0265140	FBtr0301499	Meltrin	16.7538	480
FBgn0053513	FBtr0339592	Nmdar2	17.0007	480
FBgn0039467	FBtr0085070	CG14253	17.0425	480
FBgn0284229	FBtr0452128	CG46313	17.0425	480
FBgn0284421	FBtr0114517	Psn	17.3161	480
FBgn0034540	FBtr0302284	Lrt	17.5635	480
FBgn0043884	FBtr0084562	mask	17.9781	480
FBgn0024326	FBtr0334320	Mkk4	24.0417	480
FBgn0029851	FBtr0112954	CG14445	24.6777	480
FBgn0032401	FBtr0080305	Plzf	25.086	480
FBgn0039958	FBtr0300702	CG12567	25.5968	480
FBgn0035262	FBtr0072800	CG18171	27.0082	480
FBgn0026620	FBtr0302613	tacc	27.2447	480
FBgn0035986	FBtr0309089	CG4022	27.4607	480
FBgn0030276	FBtr0073444	Dlic	29.1976	480
FBgn0259711	FBtr0299964	CG42365	31.7093	480
FBgn0039213	FBtr0084656	atl	32.0725	480
FBgn0035713	FBtr0076950	velo	32.9788	480
FBgn0034763	FBtr0071868	RYBP	34.0642	480
FBgn0034723	FBtr0071822	CG13506	35.2406	480
FBgn0040283	FBtr0084541	SMC1	35.5145	480
FBgn0031491	FBtr0077670	alpha4GT1	37.7031	480
FBgn0011740	FBtr0082031	alpha-Man-IIa	38.8888	480
FBgn0038331	FBtr0083094	Ccm3	41.1344	480
FBgn0000489	FBtr0075529	Pka-C3	44.9993	480
FBgn0023520	FBtr0070349	CG3857	45.3886	480
FBgn0037836	FBtr0347183	CG14692	45.9367	480
FBgn0037936	FBtr0335212	CG6908	48.1981	480
FBgn0263864	FBtr0086968	Dark	48.3989	480
FBgn0015791	FBtr0080627	Rab14	48.4092	480
FBgn0036479	FBtr0075637	CG13458	49.7626	480
FBgn0037021	FBtr0078277	Pcif1	50.4899	480
FBgn0037116	FBtr0078462	Als2	50.9192	480
FBgn0027363	FBtr0080143	Stam	52.3254	480
FBgn0026196	FBtr0079369	nop5	53.4419	480
FBgn0038130	FBtr0082737	CG8630	54.4564	480
FBgn0029992	FBtr0071117	Upf2	55.2149	480
FBgn0086450	FBtr0071338	su(r)	56.3162	480
FBgn0263133	FBtr0079413	mEFG1	56.3696	480
FBgn0017558	FBtr0306807	Pdk	56.4554	480
FBgn0265998	FBtr0308598	Doa	57.6631	480
FBgn0262476	FBtr0304867	CG43066	57.843	480
FBgn0036984	FBtr0078234	CG13248	58.4734	480
FBgn0030017	FBtr0340143	CG2278	59.4729	480
FBgn0004435	FBtr0304955	Galphaq	59.6337	480
FBgn0004870	FBtr0333269	bab1	60.3233	480
FBgn0004580	FBtr0087056	Cbp53E	61.5096	480
FBgn0260858	FBtr0071093	Ykt6	64.127	480
FBgn0032191	FBtr0079960	Snx17	64.4417	480
FBgn0013685	FBtr0100883	mt:ND6	66.4522	480
FBgn0039928	FBtr0345193	Cals	67.3934	480
FBgn0058191	FBtr0113825	CG40191	68.0666	480
FBgn0265082	FBtr0336812	Cdep	68.7901	480
FBgn0033656	FBtr0088063	S2P	69.4324	480
FBgn0034295	FBtr0086808	CG10911	70.979	480
FBgn0053199	FBtr0307344	CG33199	71.8668	480
FBgn0037382	FBtr0078667	Hpr1	73.1259	480
FBgn0261648	FBtr0089913	salm	75.1833	480
FBgn0038809	FBtr0300803	CG16953	76.1533	480
FBgn0038325	FBtr0083115	Atg4b	78.0398	480
FBgn0023524	FBtr0340208	CG3078	78.1157	480
FBgn0243586	FBtr0085036	Tb	82.7905	480
FBgn0004242	FBtr0332220	Syt1	83.0532	480
FBgn0005671	FBtr0082671	Vha55	83.4527	480
FBgn0039064	FBtr0084390	CG4467	84.1067	480
FBgn0029905	FBtr0070974	Nf-YC	85.3468	480
FBgn0036446	FBtr0075690	Mgat4a	88.2919	480
FBgn0033028	FBtr0345359	hrm	89.4953	480
FBgn0028863	FBtr0344778	stol	90.1718	480
FBgn0020644	FBtr0076994	Lcp65Ab1	91.5988	480
FBgn0061469	FBtr0076186	Ube3a	92.1541	480
FBgn0026566	FBtr0301623	CG1307	92.6712	480
FBgn0287864	FBtr0345419	hbs	93.6286	480
FBgn0262685	FBtr0305607	CG43155	93.6324	480
FBgn0035089	FBtr0072404	Phk-3	94.2896	480
FBgn0032400	FBtr0080306	CG6770	94.4758	480
FBgn0022160	FBtr0087307	Gpo1	94.7903	480
FBgn0250791	FBtr0074840	alphaSnap	96.7483	480
FBgn0023477	FBtr0072141	Taldo	97.735	480
FBgn0033206	FBtr0088944	DCTN4-p62	98.2133	480
FBgn0010399	FBtr0078763	Nmdar1	100.314	480
FBgn0035312	FBtr0072913	CG15820	102.504	480
FBgn0040993	FBtr0081102	CG17325	103.61	480
FBgn0259201	FBtr0299687	CG42305	103.61	480
FBgn0029807	FBtr0070833	CG3108	104.3	480
FBgn0086613	FBtr0083771	Ino80	104.627	480
FBgn0036997	FBtr0078197	CG5955	104.736	480
FBgn0085434	FBtr0308345	NaCP60E	108.467	480
FBgn0010282	FBtr0081719	TfIIFalpha	109.39	480
FBgn0034706	FBtr0071769	CG11275	109.437	480
FBgn0265623	FBtr0087793	Su(z)2	110.017	480
FBgn0260442	FBtr0333106	rhea	110.893	480
FBgn0030102	FBtr0071336	SmydA-9	112.59	480
FBgn0051146	FBtr0305969	Nlg1	114.045	480
FBgn0038968	FBtr0084295	CG12499	115.626	480
FBgn0041712	FBtr0072011	yellow-d	119.782	480
FBgn0038584	FBtr0083609	mTerf5	123.72	480
FBgn0039896	FBtr0089115	yellow-h	125.485	480
FBgn0033544	FBtr0088217	CG7220	126.526	480
FBgn0028687	FBtr0088947	Rpt1	129.73	480
FBgn0028546	FBtr0342905	ics	135.926	480
FBgn0034964	FBtr0072168	IntS1	137.072	480
FBgn0037000	FBtr0078221	ZnT77C	139.013	480
FBgn0066114	FBtr0070644	GlcAT-I	139.991	480
FBgn0014391	FBtr0074176	sun	142.279	480
FBgn0038108	FBtr0306257	CG7518	149.063	480
FBgn0263396	FBtr0082854	sqd	152.252	480
FBgn0033762	FBtr0087845	ZnT49B	153.104	480
FBgn0036599	FBtr0075470	CG13044	153.465	480
FBgn0038923	FBtr0084171	mRpL35	154.537	480
FBgn0029716	FBtr0070679	CG3546	157.957	480
FBgn0031639	FBtr0077408	mRpS2	157.987	480
FBgn0029771	FBtr0345785	CG12730	166.34	480
FBgn0085446	FBtr0308093	CG34417	169.435	480
FBgn0051075	FBtr0085080	CG31075	174.387	480
FBgn0030744	FBtr0074310	CG9992	174.906	480
FBgn0001197	FBtr0085062	His2Av	180.889	480
FBgn0038511	FBtr0083442	cysu	182.876	480
FBgn0035410	FBtr0307018	MnM	187.47	480
FBgn0035688	FBtr0077019	fmt	191.673	480
FBgn0284408	FBtr0342823	trol	191.692	480
FBgn0030539	FBtr0073891	CG1368	197.187	480
FBgn0262533	FBtr0345859	CR43087	200.184	480
FBgn0267823	FBtr0071905	Gmer	204.526	480
FBgn0263911	FBtr0333464	COX8	206.973	480
FBgn0020620	FBtr0087605	RN-tre	214.796	480
FBgn0260985	FBtr0073264	RfC4	215.108	480
FBgn0037446	FBtr0302383	Zif	233.772	480
FBgn0036301	FBtr0075965	CG4069	237.633	480
FBgn0034118	FBtr0340060	Nup62	238.174	480
FBgn0033616	FBtr0088119	CG7745	239.265	480
FBgn0064237	FBtr0086668	Idgf5	242.223	480
FBgn0032304	FBtr0080140	CG17134	244.469	480
FBgn0086906	FBtr0332680	sls	247.036	480
FBgn0032704	FBtr0343116	Jwa	253.484	480
FBgn0062442	FBtr0085405	Cisd2	261.237	480
FBgn0003261	FBtr0309320	Rm62	270.643	480
FBgn0028523	FBtr0340234	CG5888	275.314	480
FBgn0004629	FBtr0082980	Cys	316.125	480
FBgn0039620	FBtr0085345	wat	333.367	480
FBgn0034289	FBtr0089630	CG10910	342.626	480
FBgn0263237	FBtr0070756	Cdk7	355.444	480
FBgn0028342	FBtr0071438	ATPsyndelta	363.589	480
FBgn0027794	FBtr0070230	Lrpprc2	364.785	480
FBgn0038645	FBtr0083686	CG7714	368.564	480
FBgn0261679	FBtr0303074	CG42726	368.627	480
FBgn0261680	FBtr0303075	CG42727	368.627	480
FBgn0030362	FBtr0073577	regucalcin	369.327	480
FBgn0035600	FBtr0077144	Cyt-c1	374.176	480
FBgn0267861	FBtr0344972	Maf1	379.815	480
FBgn0029814	FBtr0332935	CG15765	380.602	480
FBgn0038925	FBtr0335198	Cchl	383.692	480
FBgn0034288	FBtr0345582	CG5084	391.982	480
FBgn0020639	FBtr0077057	Lcp65Af	392.914	480
FBgn0266599	FBtr0083057	Hsc70-4	395.274	480
FBgn0010217	FBtr0089186	ATPsynbeta	399.129	480
FBgn0042118	FBtr0333582	Cpr65Ax2	399.467	480
FBgn0033865	FBtr0087650	CG6220	404.355	480
FBgn0031178	FBtr0077218	CG10918	406.336	480
FBgn0003886	FBtr0082087	alphaTub85E	406.781	480
FBgn0052230	FBtr0331408	ND-MLRQ	410.966	480
FBgn0264693	FBtr0345589	ens	413.001	480
FBgn0033367	FBtr0088663	PPO2	444.361	480
FBgn0036227	FBtr0076042	CG17826	445.564	480
FBgn0052564	FBtr0074390	CG32564	456.639	480
FBgn0003890	FBtr0300611	betaTub97EF	476.659	480
FBgn0000259	FBtr0073561	CkIIbeta	480	480
FBgn0000667	FBtr0310657	Actn	480	480
FBgn0002531	FBtr0333557	Lcp1	480	480
FBgn0002593	FBtr0078056	RpLP1	480	480
FBgn0003941	FBtr0334787	RpL40	480	480
FBgn0003942	FBtr0080016	RpS27A	480	480
FBgn0004169	FBtr0345131	up	480	480
FBgn0010926	FBtr0083504	l(3)07882	480	480
FBgn0011297	FBtr0072095	Alg3	480	480
FBgn0014141	FBtr0089473	cher	480	480
FBgn0022959	FBtr0076027	yps	480	480
FBgn0023170	FBtr0072185	RpL39	480	480
FBgn0027492	FBtr0085204	wdb	480	480
FBgn0028360	FBtr0343377	Cdc7	480	480
FBgn0029810	FBtr0070814	CG12239	480	480
FBgn0030605	FBtr0073960	ND-B18	480	480
FBgn0030999	FBtr0074672	Mur18B	480	480
FBgn0031021	FBtr0074712	ND-18	480	480
FBgn0031264	FBtr0332341	CG11835	480	480
FBgn0031277	FBtr0078005	CG13947	480	480
FBgn0032032	FBtr0079651	CG17294	480	480
FBgn0032284	FBtr0080128	CG7294	480	480
FBgn0033504	FBtr0336694	CAP	480	480
FBgn0034204	FBtr0329878	CG10953	480	480
FBgn0036046	FBtr0076329	Ilp2	480	480
FBgn0036362	FBtr0089323	CG10725	480	480
FBgn0036949	FBtr0332696	CG7290	480	480
FBgn0036990	FBtr0078227	mRpL15	480	480
FBgn0037008	FBtr0078215	mTerf3	480	480
FBgn0037249	FBtr0346646	eIF3a	480	480
FBgn0039328	FBtr0084849	CHKov2	480	480
FBgn0039625	FBtr0085419	beta4GalNAcTB	480	480
FBgn0039713	FBtr0346158	RpS8	480	480
FBgn0040718	FBtr0077863	CG15353	480	480
FBgn0050052	FBtr0087872	Obp49a	480	480
FBgn0052056	FBtr0076303	scramb1	480	480
FBgn0053127	FBtr0078052	CG33127	480	480
FBgn0067903	FBtr0343266	IM18	480	480
FBgn0085753	FBtr0346871	28SrRNA-Psi:CR40596	480	480
FBgn0263006	FBtr0072214	SERCA	480	480
FBgn0267511	FBtr0346872	28SrRNA-Psi:CR45851	480	480
FBgn0267513	FBtr0346888	28SrRNA-Psi:CR45853	480	480
FBgn0267521	FBtr0346900	18SrRNA-Psi:CR45861	480	480
FBgn0000416	FBtr0085714	Sap-r	no data	480
FBgn0002781	FBtr0084083	mod(mdg4)	no data	480
FBgn0004401	FBtr0075199	Pep	no data	480
FBgn0004782	FBtr0081692	Ccp84Ab	no data	480
FBgn0005626	FBtr0076956	ple	no data	480
FBgn0010473	FBtr0333485	tutl	no data	480
FBgn0015360	FBtr0072904	oxt	no data	480
FBgn0016120	FBtr0083727	ATPsynD	no data	480
FBgn0022942	FBtr0070683	Cbp80	no data	480
FBgn0024921	FBtr0077002	Tnpo	no data	480
FBgn0027582	FBtr0080228	CG6230	no data	480
FBgn0028663	FBtr0078369	VhaM9.7-b	no data	480
FBgn0028737	FBtr0345627	eEF1beta	no data	480
FBgn0029504	FBtr0071079	CHES-1-like	no data	480
FBgn0029643	FBtr0070553	CG14420	no data	480
FBgn0030174	FBtr0309220	CG15312	no data	480
FBgn0030289	FBtr0307491	GCS1	no data	480
FBgn0030733	FBtr0074216	UQCR-14	no data	480
FBgn0031258	FBtr0310035	CG4297	no data	480
FBgn0031306	FBtr0077957	CG4577	no data	480
FBgn0031390	FBtr0334814	tho2	no data	480
FBgn0031428	FBtr0335462	CG9886	no data	480
FBgn0031548	FBtr0089937	CG8852	no data	480
FBgn0031689	FBtr0079062	Cyp28d1	no data	480
FBgn0031805	FBtr0079253	Nepl4	no data	480
FBgn0031869	FBtr0306285	CG18304	no data	480
FBgn0032404	FBtr0080296	RpL7-like	no data	480
FBgn0032456	FBtr0090025	MRP	no data	480
FBgn0032793	FBtr0081284	CG10189	no data	480
FBgn0033313	FBtr0305082	Cirl	no data	480
FBgn0033886	FBtr0087610	Rpn13	no data	480
FBgn0034008	FBtr0087392	CG8152	no data	480
FBgn0034094	FBtr0087130	Tsf3	no data	480
FBgn0034109	FBtr0087179	CG7747	no data	480
FBgn0034251	FBtr0086834	ND-51L1	no data	480
FBgn0034788	FBtr0071899	CG13532	no data	480
FBgn0034860	FBtr0343207	CG9812	no data	480
FBgn0034976	FBtr0072285	CG4049	no data	480
FBgn0034985	FBtr0343434	CG3328	no data	480
FBgn0035024	FBtr0072307	CG11414	no data	480
FBgn0035428	FBtr0073051	CG14960	no data	480
FBgn0035667	FBtr0077067	Jon65Ai	no data	480
FBgn0035981	FBtr0333883	CG4452	no data	480
FBgn0036099	FBtr0076265	CG11811	no data	480
FBgn0036106	FBtr0076273	CG6409	no data	480
FBgn0036228	FBtr0076066	obst-G	no data	480
FBgn0036237	FBtr0076062	viaf	no data	480
FBgn0036389	FBtr0346645	ssp2	no data	480
FBgn0036774	FBtr0075121	mRpS26	no data	480
FBgn0036888	FBtr0074940	CG9330	no data	480
FBgn0037240	FBtr0078917	Cont	no data	480
FBgn0037944	FBtr0082433	CG6923	no data	480
FBgn0038223	FBtr0310001	Afti	no data	480
FBgn0038468	FBtr0083389	CG5225	no data	480
FBgn0038947	FBtr0084210	Sar1	no data	480
FBgn0039135	FBtr0084510	CG13603	no data	480
FBgn0039523	FBtr0475195	CG12885	no data	480
FBgn0039754	FBtr0085573	CG9747	no data	480
FBgn0039777	FBtr0085690	Jon99Fii	no data	480
FBgn0039817	FBtr0290201	CG15553	no data	480
FBgn0039883	FBtr0302181	RhoGAP100F	no data	480
FBgn0040786	FBtr0299563	CG14104	no data	480
FBgn0040827	FBtr0076530	CG13315	no data	480
FBgn0050457	FBtr0086998	CG30457	no data	480
FBgn0053558	FBtr0302578	mim	no data	480
FBgn0053902	FBtr0091906	His2B:CG33902	no data	480
FBgn0053910	FBtr0091914	His2B:CG33910	no data	480
FBgn0085244	FBtr0112408	CG34215	no data	480
FBgn0085423	FBtr0112638	GramD1B	no data	480
FBgn0259682	FBtr0304051	Jabba	no data	480
FBgn0259927	FBtr0310343	CG42450	no data	480
FBgn0261262	FBtr0304685	CG42613	no data	480
FBgn0262508	FBtr0304812	CG43078	no data	480
FBgn0262954	FBtr0112379	Polr2K	no data	480
FBgn0283461	FBtr0073073	Drs	no data	480
FBgn0283525	FBtr0077959	l(2)10685	no data	480
FBgn0284220	FBtr0081287	Top2	no data	480
FBgn0284248	FBtr0344849	Cyt-c-p	no data	480
FBgn0035056	FBtr0072370	spz6	no data	477.028
FBgn0040299	FBtr0079474	Myo28B1	421.174	476.378
FBgn0052677	FBtr0343041	X11Lbeta	no data	472.903
FBgn0261602	FBtr0072924	RpL8	447.145	471.987
FBgn0051028	FBtr0290050	CG31028	20.2237	470.227
FBgn0038961	FBtr0084231	CG13850	95.7265	470.226
FBgn0004179	FBtr0078493	Csp	15.2329	469.739
FBgn0013673	FBtr0100866	mt:ATPase8	208.951	469.295
FBgn0015222	FBtr0085632	Fer1HCH	298.965	468.903
FBgn0036469	FBtr0075663	CG18649	no data	468.391
FBgn0051343	FBtr0084126	CG31343	56.1583	467.449
FBgn0028671	FBtr0085375	Vha100-1	146.045	467.415
FBgn0035985	FBtr0076455	Cpr67B	no data	467.333
FBgn0029091	FBtr0308081	Chs2	480	464.508
FBgn0031247	FBtr0078130	CG11562	11.0649	463.23
FBgn0017566	FBtr0071181	ND-75	no data	461.713
FBgn0031461	FBtr0077721	daw	no data	461.553
FBgn0039406	FBtr0302369	RpL34a	350.931	461.552
FBgn0265576	FBtr0340215	CG44403	no data	461.072
FBgn0285954	FBtr0334992	caz	no data	458.404
FBgn0028741	FBtr0089555	fab1	74.1005	458.186
FBgn0250851	FBtr0100025	CG33981	74.1005	458.186
FBgn0039756	FBtr0085571	CG9743	15.1765	452.121
FBgn0031054	FBtr0332889	Ssu72	40.1948	451.99
FBgn0037275	FBtr0078881	CG14655	no data	451.077
FBgn0037513	FBtr0081780	pyd3	142.906	448.56
FBgn0030731	FBtr0340442	Mfe2	no data	441.373
FBgn0283438	FBtr0445182	CG46280	no data	440.047
FBgn0260006	FBtr0100009	drd	50.2572	438.513
FBgn0010238	FBtr0087933	Lac	45.3294	434.585
FBgn0017579	FBtr0076633	RpL14	no data	433.794
FBgn0025387	FBtr0343532	Alms1b	no data	430.118
FBgn0036686	FBtr0075274	CG7728	no data	428.95
FBgn0034275	FBtr0089546	CG5002	no data	427.135
FBgn0029167	FBtr0333020	Hml	107.373	424.482
FBgn0043783	FBtr0078424	CG32444	11.605	422.994
FBgn0010770	FBtr0084012	ppan	no data	415.532
FBgn0267515	FBtr0346891	28SrRNA-Psi:CR45855	480	415.084
FBgn0024996	FBtr0070479	eIF2Bbeta	56.8386	411.774
FBgn0261955	FBtr0070907	kdn	338.27	409.423
FBgn0263593	FBtr0303584	Lpin	10.167	404.938
FBgn0034258	FBtr0086836	eIF3c	373.55	403.934
FBgn0035471	FBtr0073159	Sc2	191.486	402.818
FBgn0035528	FBtr0300776	CG15012	115.291	401.494
FBgn0037580	FBtr0081841	DppIII	no data	401.393
FBgn0012034	FBtr0078414	AcCoAS	127.168	400.357
FBgn0051198	FBtr0084128	CG31198	367.097	399.028
FBgn0031098	FBtr0077341	CG17068	no data	394.865
FBgn0037470	FBtr0081641	Tailor	61.2397	393.676
FBgn0035422	FBtr0073097	RpL28	480	392.878
FBgn0021795	FBtr0088153	Tapdelta	146.184	392.001
FBgn0030552	FBtr0073902	mRpL38	no data	392.001
FBgn0034180	FBtr0340073	Ehbp1	59.1133	389.136
FBgn0027581	FBtr0330617	CG6191	117.118	389.051
FBgn0004924	FBtr0340434	Top1	79.5866	388.975
FBgn0030913	FBtr0074578	kairos	no data	386.983
FBgn0033365	FBtr0110892	CG8170	466.629	386.445
FBgn0014028	FBtr0086156	SdhB	no data	386.33
FBgn0019644	FBtr0076405	ATPsynB	447.396	385.296
FBgn0029161	FBtr0343130	slmo	480	384.626
FBgn0031377	FBtr0077869	CG15356	79.7221	384.482
FBgn0051626	FBtr0081486	CG31626	187.613	383.721
FBgn0259745	FBtr0300082	wech	86.4766	382.599
FBgn0262570	FBtr0345650	CG43110	77.4989	382.53
FBgn0000451	FBtr0301385	ect	50.8658	380.852
FBgn0086472	FBtr0082370	RpS25	no data	380.665
FBgn0024432	FBtr0083575	Dlc90F	178.867	380.295
FBgn0024733	FBtr0299869	RpL10	480	380.259
FBgn0033906	FBtr0302453	ReepB	156.974	378.271
FBgn0037469	FBtr0081638	Dpck	no data	374.131
FBgn0036471	FBtr0114510	CG13460	399.312	374.029
FBgn0085436	FBtr0304957	Not1	87.5453	373.472
FBgn0053300	FBtr0305657	Muc30E	no data	373.175
FBgn0039674	FBtr0085447	CG1907	402.128	372.96
FBgn0013770	FBtr0087593	Cp1	no data	372.866
FBgn0039768	FBtr0085626	CG15533	19.5689	372.416
FBgn0034709	FBtr0071785	Swim	14.8148	371.455
FBgn0030066	FBtr0333606	Uros1	no data	368.891
FBgn0013308	FBtr0088864	Odc2	138.04	368.38
FBgn0033605	FBtr0088182	CG9067	149.192	367.172
FBgn0264922	FBtr0346716	Sumo	91.6146	363.865
FBgn0033862	FBtr0087651	CG6209	no data	363.23
FBgn0034989	FBtr0072262	CG3356	no data	361.42
FBgn0036875	FBtr0345147	CG9449	14.986	360.973
FBgn0262717	FBtr0305664	Skeletor	175.37	360.855
FBgn0028708	FBtr0336757	Mst85C	19.0831	359.795
FBgn0035813	FBtr0306682	CG8492	93.2426	358.87
FBgn0034113	FBtr0087178	CG8060	54.7724	358.325
FBgn0024277	FBtr0072646	trio	13.2242	357.434
FBgn0042102	FBtr0081777	CG18745	45.3831	355.721
FBgn0261361	FBtr0302283	CG42638	no data	355.078
FBgn0262516	FBtr0074952	Trpml	no data	355.078
FBgn0022699	FBtr0077017	D19B	58.6318	353.588
FBgn0035504	FBtr0301645	Teh4	16.0442	350.732
FBgn0261564	FBtr0302772	ReepA	298.765	350.395
FBgn0052549	FBtr0074570	Nt5b	53.7972	350.369
FBgn0038353	FBtr0083164	CG5399	81.2814	349.736
FBgn0266354	FBtr0344102	CG45002	44.285	347.94
FBgn0035246	FBtr0072822	CG13928	207.758	347.781
FBgn0015602	FBtr0087442	BEAF-32	33.0938	347.618
FBgn0038769	FBtr0083839	Regnase-1	12.7544	347.57
FBgn0003885	FBtr0081538	alphaTub84D	208.196	346.847
FBgn0266439	FBtr0344428	CG45069	190.017	346.017
FBgn0032536	FBtr0343641	Ance-3	no data	345.63
FBgn0058002	FBtr0113773	ND-AGGG	69.3552	345.429
FBgn0002626	FBtr0085592	RpL32	480	345.305
FBgn0005593	FBtr0343653	RpL7	480	345.158
FBgn0004403	FBtr0071094	RpS14a	480	344.087
FBgn0014869	FBtr0100482	Pglym78	376.011	342.873
FBgn0032798	FBtr0343771	CG10132	62.2835	341.967
FBgn0039601	FBtr0085355	CG1523	65.4875	341.874
FBgn0266282	FBtr0084573	jnj	79.2378	341.869
FBgn0003607	FBtr0079635	Su(var)205	27.5705	341.485
FBgn0001092	FBtr0332618	Gapdh2	243.437	341.452
FBgn0030114	FBtr0071315	CG17754	27.6565	340.48
FBgn0002534	FBtr0333554	Lcp3	457.048	340.38
FBgn0261041	FBtr0304694	stj	142.884	339.001
FBgn0064225	FBtr0332633	RpL5	480	338.539
FBgn0010408	FBtr0342577	RpS9	480	338.143
FBgn0033698	FBtr0088008	CG8858	no data	337.722
FBgn0265194	FBtr0339080	Trpm	no data	337.564
FBgn0005533	FBtr0076479	RpS17	480	335.966
FBgn0086912	FBtr0078139	mbm	11.867	335.793
FBgn0050069	FBtr0087530	Sdb	64.5162	335.221
FBgn0002573	FBtr0075862	sens	no data	334.749
FBgn0262515	FBtr0088588	VhaAC45	no data	334.107
FBgn0052133	FBtr0075784	Ptip	93.3202	333.092
FBgn0267522	FBtr0346902	28SrRNA-Psi:CR45862	480	332.835
FBgn0036451	FBtr0075693	Helz	63.9783	332.252
FBgn0030350	FBtr0073570	SelG	349.019	330.984
FBgn0035251	FBtr0072809	Vta1	132.915	330.733
FBgn0087013	FBtr0336462	Karybeta3	127.579	329.724
FBgn0011230	FBtr0333088	poe	43.2037	329.597
FBgn0036899	FBtr0331860	tey	284.972	329.464
FBgn0052499	FBtr0077362	Cda4	no data	328.384
FBgn0035432	FBtr0073055	ZnT63C	10.7013	328.305
FBgn0261597	FBtr0081089	RpS26	407.185	327.954
FBgn0024320	FBtr0343609	Npc1a	10.4857	327.142
FBgn0001125	FBtr0077868	Got2	no data	325.655
FBgn0259108	FBtr0307597	futsch	11.2108	325.601
FBgn0030929	FBtr0074626	CG15043	115.894	324.77
FBgn0030251	FBtr0343591	CG2145	430.726	324.514
FBgn0029639	FBtr0070564	CG14419	480	324.408
FBgn0285949	FBtr0088525	RpL31	480	323.802
FBgn0011760	FBtr0307065	ctp	157.24	323.054
FBgn0038830	FBtr0083992	CG17272	no data	322.22
FBgn0026252	FBtr0076685	msk	119.854	321.506
FBgn0037328	FBtr0078769	RpL35A	389.863	321.45
FBgn0000644	FBtr0070542	Fcp3C	no data	321.181
FBgn0039349	FBtr0300728	Ssadh	31.7914	320.85
FBgn0028969	FBtr0301926	deltaCOP	184.807	320.729
FBgn0031589	FBtr0077481	Naprt	217.911	319.268
FBgn0037899	FBtr0082403	RpL24-like	336.338	319.221
FBgn0002891	FBtr0088831	PolZ1	17.0675	318.493
FBgn0035359	FBtr0333445	CG1143	no data	318.356
FBgn0032518	FBtr0080524	RpL24	480	317.859
FBgn0032949	FBtr0085896	Lamp1	107.908	317.784
FBgn0054025	FBtr0290083	CG34025	no data	317.533
FBgn0034488	FBtr0086322	Hacl	61.4615	317.049
FBgn0052656	FBtr0342741	Muc11A	no data	316.977
FBgn0260653	FBtr0333862	serp	201.369	316.796
FBgn0053225	FBtr0300405	CG33225	15.1386	316.605
FBgn0052547	FBtr0332378	CG32547	18.536	316.581
FBgn0026181	FBtr0340151	Rok	37.9491	315.567
FBgn0015905	FBtr0077952	ast	no data	315.522
FBgn0031830	FBtr0343157	COX5B	480	315.522
FBgn0039359	FBtr0084932	RpL27	480	315.502
FBgn0264695	FBtr0080900	Mhc	480	315.233
FBgn0287185	FBtr0113473	nvd	no data	315.116
FBgn0030186	FBtr0071486	CG2962	107.678	314.975
FBgn0004449	FBtr0306107	Ten-m	122.356	314.907
FBgn0004117	FBtr0345212	Tm2	480	314.512
FBgn0020637	FBtr0077059	Lcp65Ag2	136.007	314.491
FBgn0034138	FBtr0087123	RpS15	480	314.06
FBgn0036958	FBtr0302113	CG17233	no data	313.49
FBgn0011648	FBtr0077616	Mad	11.604	312.182
FBgn0000412	FBtr0301524	D1	103.62	312.068
FBgn0010808	FBtr0085745	Chchd3	no data	311.901
FBgn0002535	FBtr0088744	Lcp4	480	311.059
FBgn0003149	FBtr0076593	Prm	369.553	308.064
FBgn0039112	FBtr0084466	SdhD	480	307.654
FBgn0262656	FBtr0331605	Myc	59.8697	307.47
FBgn0032945	FBtr0081517	CG8665	51.2465	306.153
FBgn0040773	FBtr0088396	COX7C	480	305.525
FBgn0039590	FBtr0085319	CG10011	62.6843	304.296
FBgn0037724	FBtr0082101	Fst	188.724	304.086
FBgn0026083	FBtr0345713	tyf	11.5577	303.656
FBgn0035398	FBtr0073124	Cht7	no data	303.241
FBgn0040968	FBtr0080274	CG14933	189.455	302.783
FBgn0000579	FBtr0077906	Eno	284.074	301.141
FBgn0014007	FBtr0075914	Ptp69D	37.6785	300.957
FBgn0010409	FBtr0086947	RpL18A	343.713	300.1
FBgn0250815	FBtr0077040	Jon65Aiv	480	299.678
FBgn0032170	FBtr0343739	CG4658	116.287	298.276
FBgn0051288	FBtr0084860	CG31288	49.6851	297.874
FBgn0261461	FBtr0299624	RhoGAP18B	50.3961	297.593
FBgn0003884	FBtr0081639	alphaTub84B	189.89	297.391
FBgn0030616	FBtr0330403	RpL37a	no data	297.07
FBgn0038242	FBtr0082957	CG14852	480	297.06
FBgn0030060	FBtr0332960	CG2004	no data	296.396
FBgn0030364	FBtr0073621	Lsm12a	230.579	295.902
FBgn0028327	FBtr0343412	l(1)G0320	61.0365	295.638
FBgn0000044	FBtr0071519	Act57B	395.101	295.508
FBgn0017418	FBtr0306057	ari-1	116.614	295.347
FBgn0037351	FBtr0078705	RpL13A	480	294.965
FBgn0003660	FBtr0088362	Syb	no data	294.108
FBgn0004240	FBtr0086620	DptA	417.84	293.141
FBgn0053958	FBtr0099994	CG33958	no data	293.064
FBgn0015614	FBtr0309866	CanB2	86.6905	292.942
FBgn0045038	FBtr0343420	Proc	345.678	292.826
FBgn0011837	FBtr0333756	Tis11	74.4209	292.608
FBgn0039428	FBtr0330153	CG14237	no data	292.521
FBgn0030995	FBtr0074696	CG7914	no data	292.51
FBgn0085447	FBtr0330124	sif	69.4506	291.714
FBgn0032025	FBtr0079606	CG7778	no data	291.621
FBgn0033556	FBtr0088247	CG12343	no data	290.884
FBgn0037705	FBtr0082116	mura	57.445	290.646
FBgn0022349	FBtr0085841	CG1910	26.0319	289
FBgn0039257	FBtr0305668	tnc	112.205	288.974
FBgn0038454	FBtr0083356	CG10324	no data	288.877
FBgn0259876	FBtr0301325	Cap-G	18.1146	288.43
FBgn0040717	FBtr0334759	Nplp4	no data	288.162
FBgn0033261	FBtr0088782	udd	227.308	288.144
FBgn0045761	FBtr0113352	CHKov1	14.8501	287.997
FBgn0085638	FBtr0301792	CG41378	12.8607	287.968
FBgn0086708	FBtr0075809	stv	13.7884	287.69
FBgn0035830	FBtr0076753	CG8209	85.3102	287.361
FBgn0004867	FBtr0079905	RpS2	480	286.965
FBgn0027611	FBtr0080031	LManII	27.9114	286.213
FBgn0039857	FBtr0085805	RpL6	480	286.136
FBgn0003274	FBtr0087105	RpLP2	480	286.095
FBgn0287234	FBtr0077417	slf	92.2991	285.392
FBgn0027360	FBtr0071676	Tim10	121.035	284.703
FBgn0260223	FBtr0300626	CG42497	121.035	284.703
FBgn0287828	FBtr0340086	Pkcdelta	48.2732	283.669
FBgn0019936	FBtr0083964	RpS20	480	283.247
FBgn0051760	FBtr0331997	CG31760	no data	282.873
FBgn0259163	FBtr0331541	CG42268	no data	282.521
FBgn0038742	FBtr0083817	Arc42	no data	281.782
FBgn0051475	FBtr0332539	myd	no data	281.445
FBgn0284243	FBtr0086536	betaTub56D	181.375	281.401
FBgn0284255	FBtr0079200	Arpc4	362.356	280.782
FBgn0039909	FBtr0089105	ND-49	31.7572	280.617
FBgn0029898	FBtr0070960	CG14439	162.712	279.888
FBgn0052296	FBtr0306331	Mrtf	93.6908	278.615
FBgn0036580	FBtr0075483	PDCD-5	no data	278.614
FBgn0259209	FBtr0299696	Mlp60A	179.298	278.457
FBgn0035397	FBtr0072994	PAN3	36.754	278.33
FBgn0033926	FBtr0087560	Arc1	449.11	278.212
FBgn0033259	FBtr0088781	Tmem63	38.1235	277.466
FBgn0037534	FBtr0081823	Elovl7	78.6056	277.458
FBgn0031947	FBtr0079488	Brd7-9	14.6089	277.31
FBgn0035552	FBtr0331399	CG11350	no data	277.307
FBgn0015618	FBtr0076369	Cdk8	52.3474	277.296
FBgn0066084	FBtr0100231	RpL41	365.756	277.209
FBgn0264975	FBtr0305914	Nrg	480	277.013
FBgn0036181	FBtr0076140	Muc68Ca	no data	276.814
FBgn0033867	FBtr0087629	Cpr50Ca	no data	276.517
FBgn0033918	FBtr0087538	CG8531	no data	276.363
FBgn0043005	FBtr0113347	prt	no data	276.264
FBgn0032986	FBtr0334168	CG3262	94.7516	276.06
FBgn0000499	FBtr0073454	dsh	26.2525	275.811
FBgn0285910	FBtr0070611	VhaAC39-1	no data	275.678
FBgn0027084	FBtr0071366	LysRS	no data	275.245
FBgn0035237	FBtr0303993	CG13917	15.6384	274.909
FBgn0052198	FBtr0075099	CG32198	150.301	274.661
FBgn0051274	FBtr0083369	CG31274	no data	274.586
FBgn0032538	FBtr0080558	Vajk2	102.967	274.581
FBgn0038438	FBtr0083307	Der-2	no data	274.575
FBgn0027080	FBtr0075410	TyrRS	434.32	274.401
FBgn0053870	FBtr0091874	His2B:CG33870	44.0601	274.311
FBgn0053878	FBtr0091882	His2B:CG33878	44.0601	274.311
FBgn0053880	FBtr0091884	His2B:CG33880	44.0601	274.311
FBgn0053884	FBtr0091888	His2B:CG33884	44.0601	274.311
FBgn0053886	FBtr0091890	His2B:CG33886	44.0601	274.311
FBgn0053888	FBtr0091892	His2B:CG33888	44.0601	274.311
FBgn0053900	FBtr0091904	His2B:CG33900	44.0601	274.311
FBgn0053906	FBtr0091910	His2B:CG33906	44.0601	274.311
FBgn0053908	FBtr0091912	His2B:CG33908	44.0601	274.311
FBgn0020392	FBtr0076728	Nmt	50.0432	274.058
FBgn0036476	FBtr0075657	sstn	12.5183	273.554
FBgn0037573	FBtr0081834	CG7483	63.5474	273.3
FBgn0058160	FBtr0333380	CG40160	60.8631	273.295
FBgn0035388	FBtr0345029	CG2162	51.7279	272.904
FBgn0030763	FBtr0074288	CG9782	no data	272.643
FBgn0011710	FBtr0077198	Septin1	145.39	272.579
FBgn0000376	FBtr0070496	crm	no data	272.406
FBgn0036272	FBtr0076010	Sms	147.537	272.119
FBgn0053988	FBtr0331983	Mid1	no data	272.045
FBgn0040273	FBtr0086531	Spt5	43.8702	271.908
FBgn0266429	FBtr0333798	AstA-R1	no data	271.8
FBgn0263117	FBtr0307884	CG34377	no data	271.739
FBgn0261803	FBtr0303278	CG42749	372.839	271.715
FBgn0031066	FBtr0308683	COX6B	480	270.958
FBgn0032480	FBtr0333235	Edem2	16.9433	270.802
FBgn0020767	FBtr0329880	Spred	113.079	270.795
FBgn0286778	FBtr0474226	CG46385	no data	270.458
FBgn0038771	FBtr0083837	CG4390	173.993	270.333
FBgn0037424	FBtr0078607	Osi15	no data	270.119
FBgn0011836	FBtr0332688	Taf2	79.4843	269.749
FBgn0263973	FBtr0307512	jv	no data	269.701
FBgn0039735	FBtr0113308	Nph	110.124	268.969
FBgn0267796	FBtr0347574	Tmc	no data	268.89
FBgn0028513	FBtr0080512	CG9254	no data	268.765
FBgn0036386	FBtr0075792	CG8833	no data	268.696
FBgn0023537	FBtr0070092	CG17896	185.127	268.594
FBgn0037467	FBtr0305316	Ufl1	77.3382	268.563
FBgn0004926	FBtr0075968	eIF2beta	173.364	268.362
FBgn0038676	FBtr0273301	CG6026	no data	268.339
FBgn0032282	FBtr0336851	CG7299	127.497	267.561
FBgn0014868	FBtr0071344	Ost48	no data	267.557
FBgn0030394	FBtr0073650	Cpr11A	131.21	267.48
FBgn0028412	FBtr0305324	Mst33A	no data	265.78
FBgn0050268	FBtr0273311	CG30268	no data	265.656
FBgn0033699	FBtr0088007	RpS11	480	265.251
FBgn0052082	FBtr0076216	IRSp53	no data	265.18
FBgn0014133	FBtr0334464	bif	33.9808	265.062
FBgn0085813	FBtr0346892	18SrRNA-Psi:CR41602	480	264.914
FBgn0259140	FBtr0332131	Cubn2	354.251	264.706
FBgn0029834	FBtr0305345	CG5937	114.711	264.326
FBgn0033998	FBtr0087402	row	no data	263.852
FBgn0263258	FBtr0074478	chas	no data	263.809
FBgn0033752	FBtr0087940	CG8569	14.7575	263.734
FBgn0266918	FBtr0073004	CG32486	53.3446	263.534
FBgn0025391	FBtr0070277	Scgdelta	59.8017	263.105
FBgn0261574	FBtr0332722	kug	no data	262.957
FBgn0033208	FBtr0088942	mRpL52	no data	262.919
FBgn0030890	FBtr0343317	CG7536	no data	262.793
FBgn0035551	FBtr0073306	CG7465	471.096	262.622
FBgn0034035	FBtr0087342	CG8207	14.6572	262.566
FBgn0259482	FBtr0079983	Mob3	119.278	262.371
FBgn0285948	FBtr0077452	RpL27A	385.441	261.918
FBgn0026409	FBtr0075718	Mpcp2	381.695	261.904
FBgn0003721	FBtr0089967	Tm1	471.765	261.523
FBgn0004507	FBtr0077828	GlyP	288.173	261.397
FBgn0030309	FBtr0073543	CG1572	no data	261.168
FBgn0016696	FBtr0304936	Pitslre	no data	261.016
FBgn0039844	FBtr0334549	CG1607	127.13	260.898
FBgn0011726	FBtr0072188	tsr	269.369	260.871
FBgn0000117	FBtr0089991	arm	44.9777	260.839
FBgn0020255	FBtr0340164	Ran	103.146	260.809
FBgn0031100	FBtr0335042	CG1504	9.40287	260.78
FBgn0028422	FBtr0083938	GluRIID	no data	260.754
FBgn0035438	FBtr0073067	PHGPx	no data	260.631
FBgn0040512	FBtr0075351	zetaCOP	88.8508	260.576
FBgn0260962	FBtr0082709	pic	64.1701	260.149
FBgn0038492	FBtr0334402	Mur89F	no data	260.015
FBgn0051176	FBtr0084114	CG31176	no data	259.873
FBgn0260768	FBtr0301270	CG42566	no data	259.679
FBgn0263599	FBtr0075527	Brr2	59.7472	259.513
FBgn0034073	FBtr0087255	CG8414	15.5988	259.475
FBgn0015622	FBtr0085437	Cnx99A	115.601	259.281
FBgn0037874	FBtr0082344	Tctp	480	258.966
FBgn0262020	FBtr0303850	CG42831	no data	258.695
FBgn0000100	FBtr0078481	RpLP0	474.57	258.66
FBgn0038880	FBtr0084098	SIFaR	no data	258.39
FBgn0266451	FBtr0344444	fau	396.81	257.563
FBgn0031857	FBtr0331218	LUBEL	246.548	257.481
FBgn0033729	FBtr0345652	Cpr49Af	21.8635	257.255
FBgn0030328	FBtr0073619	Amun	84.8525	257.161
FBgn0267975	FBtr0083745	vib	no data	256.445
FBgn0052241	FBtr0303006	CG32241	112.702	256.387
FBgn0032805	FBtr0081276	CG10337	41.4389	256.271
FBgn0015268	FBtr0072219	Nap1	no data	256.259
FBgn0013683	FBtr0100880	mt:ND4L	223.56	256.192
FBgn0037372	FBtr0078678	CG2091	no data	255.946
FBgn0028573	FBtr0076064	prc	296.108	255.771
FBgn0033980	FBtr0300127	Cyp6a20	no data	255.599
FBgn0025641	FBtr0310283	DAAM	no data	255.528
FBgn0014029	FBtr0083945	Septin2	164.246	254.587
FBgn0266848	FBtr0339498	wap	52.2179	254.328
FBgn0044048	FBtr0472645	Ilp5	no data	254.261
FBgn0052645	FBtr0073725	CG32645	no data	254.223
FBgn0037182	FBtr0330174	ArfGAP3	no data	254.052
FBgn0261373	FBtr0343490	CG33228	480	253.451
FBgn0001565	FBtr0343853	Hlc	480	253.368
FBgn0053912	FBtr0091916	CG33912	no data	253.01
FBgn0051121	FBtr0084723	CG31121	no data	252.774
FBgn0051211	FBtr0082479	CG31211	no data	252.75
FBgn0000261	FBtr0075058	Cat	265.415	252.697
FBgn0000448	FBtr0306345	Hr3	no data	252.693
FBgn0052791	FBtr0333795	DIP-alpha	11.2959	252.559
FBgn0053882	FBtr0091886	His2B:CG33882	68.8164	252.319
FBgn0015805	FBtr0073317	HDAC1	80.4045	252.198
FBgn0033691	FBtr0088011	CG8860	156.449	252.048
FBgn0052473	FBtr0082744	CG32473	158.393	252.027
FBgn0036589	FBtr0075465	CG13067	no data	251.771
FBgn0039685	FBtr0085462	Obp99b	365.935	251.385
FBgn0022770	FBtr0077335	Peritrophin-A	480	251.107
FBgn0051792	FBtr0321311	CG31792	260.13	251.084
FBgn0052767	FBtr0331758	CG32767	53.4601	251.035
FBgn0040466	FBtr0078893	Dlip2	12.1306	250.899
FBgn0020545	FBtr0334794	kraken	68.0635	250.844
FBgn0013676	FBtr0100868	mt:CoIII	273.85	250.808
FBgn0035692	FBtr0077015	Sf3b6	no data	250.775
FBgn0004620	FBtr0079106	GluRIIA	no data	250.584
FBgn0010358	FBtr0088124	deltaTry	480	250.318
FBgn0013674	FBtr0100861	mt:CoI	260.735	250.31
FBgn0005648	FBtr0088785	Pabp2	78.8624	250.296
FBgn0002563	FBtr0078025	Lsp1beta	178.032	250.185
FBgn0013675	FBtr0100863	mt:CoII	251.658	249.992
FBgn0034885	FBtr0072102	Eglp4	131.112	249.954
FBgn0021967	FBtr0077520	ND-PDSW	480	249.642
FBgn0027779	FBtr0080940	VhaSFD	480	249.385
FBgn0030603	FBtr0073959	CG5541	48.5365	249.004
FBgn0013679	FBtr0433499	mt:ND1	291.218	248.817
FBgn0025814	FBtr0077242	Mgstl	13.9836	248.802
FBgn0033247	FBtr0088862	Nup44A	92.4655	248.793
FBgn0265298	FBtr0089898	SC35	no data	248.73
FBgn0036258	FBtr0076022	eIF3l	219.358	248.718
FBgn0031294	FBtr0301417	IA-2	400.081	248.704
FBgn0013680	FBtr0100857	mt:ND2	70.6653	248.59
FBgn0013672	FBtr0433498	mt:ATPase6	341.309	248.455
FBgn0039916	FBtr0110906	Ekar	no data	248.398
FBgn0051354	FBtr0082636	Hsp70Bbb	102.477	248.218
FBgn0053203	FBtr0301016	CG33203	14.0994	247.877
FBgn0039029	FBtr0339138	CG4704	no data	247.838
FBgn0050503	FBtr0089003	CG30503	480	247.762
FBgn0260964	FBtr0310062	Vmat	34.4007	247.644
FBgn0026479	FBtr0077744	Drp1	17.498	247.619
FBgn0038973	FBtr0084255	Pebp1	180.44	247.556
FBgn0028325	FBtr0070709	Pdha	278.52	247.555
FBgn0013678	FBtr0433502	mt:Cyt-b	337.555	247.525
FBgn0039830	FBtr0306237	ATPsynC	480	247.504
FBgn0029887	FBtr0070991	CG3198	48.5695	247.469
FBgn0038412	FBtr0083266	Zip89B	no data	247.336
FBgn0034877	FBtr0072061	levy	449.747	247.322
FBgn0015571	FBtr0339708	alpha-Est3	343.889	247.285
FBgn0031850	FBtr0079314	Tsp	307.304	247.252
FBgn0033782	FBtr0087789	sug	no data	247.14
FBgn0031453	FBtr0077713	Bacc	147.959	247.082
FBgn0031006	FBtr0343635	rictor	147.782	246.96
FBgn0038126	FBtr0082782	CG8483	35.9149	246.544
FBgn0040507	FBtr0072874	ACXD	142.083	246.461
FBgn0037686	FBtr0339176	RpL34b	480	246.374
FBgn0020633	FBtr0076585	Mcm7	14.5472	246.268
FBgn0001248	FBtr0076667	Idh	121.158	246.228
FBgn0034606	FBtr0071623	ASPP	no data	245.974
FBgn0000299	FBtr0079002	Col4a1	389.369	245.914
FBgn0052179	FBtr0075197	Krn	158.756	245.785
FBgn0028962	FBtr0077168	AlaRS-m	no data	245.377
FBgn0035720	FBtr0333083	CG10077	118.069	245.236
FBgn0010417	FBtr0074941	Taf6	480	245.036
FBgn0037142	FBtr0078472	CG14562	24.1043	244.941
FBgn0086686	FBtr0344158	l(3)L1231	65.0586	244.883
FBgn0039647	FBtr0334533	jus	480	244.813
FBgn0035165	FBtr0072583	CG13887	120.48	244.758
FBgn0024836	FBtr0304900	stan	10.8346	244.726
FBgn0033667	FBtr0088054	reb	48.9651	244.683
FBgn0030093	FBtr0071300	Bap111	167.731	244.666
FBgn0051632	FBtr0079341	sens-2	57.9412	244.638
FBgn0087007	FBtr0273423	bbg	no data	244.629
FBgn0039613	FBtr0085330	Nepl20	10.996	244.484
FBgn0050022	FBtr0289990	CG30022	no data	244.47
FBgn0262719	FBtr0305700	CG43163	55.4299	244.411
FBgn0261004	FBtr0078743	asl	no data	244.396
FBgn0038683	FBtr0335020	CG11779	no data	244.381
FBgn0038877	FBtr0084102	CG3308	no data	244.282
FBgn0027843	FBtr0333381	CAH2	124.069	244.188
FBgn0039581	FBtr0085287	Moca-cyp	no data	243.767
FBgn0263353	FBtr0308953	CG11000	no data	242.696
FBgn0086913	FBtr0345428	Rab26	63.8782	242.667
FBgn0085425	FBtr0112644	CG34396	59.7387	242.598
FBgn0038853	FBtr0084036	RhoGAP93B	118.905	242.545
FBgn0032633	FBtr0080968	Lrch	65.6824	242.532
FBgn0033199	FBtr0088946	CG17985	91.5897	242.522
FBgn0041181	FBtr0079477	Tep3	63.8508	242.491
FBgn0030344	FBtr0073601	Nrd1	115.928	242.453
FBgn0037549	FBtr0113205	CG7878	68.258	242.426
FBgn0037344	FBtr0078752	CG2926	138.261	242.426
FBgn0030336	FBtr0339749	CG1578	77.6394	242.405
FBgn0030479	FBtr0304001	Rbp1-like	83.6351	242.375
FBgn0039151	FBtr0084585	CG13607	53.4662	242.304
FBgn0039920	FBtr0310539	CG11360	57.9887	242.238
FBgn0013681	FBtr0100870	mt:ND3	72.5059	242.007
FBgn0053363	FBtr0086355	5SrRNA-Psi:CR33363	no data	241.425
FBgn0250838	FBtr0072030	roh	480	240.97
FBgn0011288	FBtr0111143	Snap25	no data	240.899
FBgn0086698	FBtr0333545	frtz	47.9841	240.602
FBgn0037378	FBtr0078668	PSMG1	15.2652	240.225
FBgn0288447	FBtr0339757	BaraA2	21.191	239.959
FBgn0035793	FBtr0332141	CG7546	15.8625	239.811
FBgn0000406	FBtr0331931	Cyt-b5-r	67.0937	239.357
FBgn0085320	FBtr0112487	CG34291	61.4091	239.213
FBgn0036519	FBtr0075591	CG7650	10.6112	239.081
FBgn0262624	FBtr0072836	Tmhs	10.5261	238.582
FBgn0032585	FBtr0080865	Nepl8	no data	237.878
FBgn0011204	FBtr0072706	cue	59.5117	237.738
FBgn0000014	FBtr0083388	abd-A	16.4171	237.604
FBgn0087002	FBtr0345296	apolpp	118.404	237.36
FBgn0034277	FBtr0089559	OstDelta	77.089	237.12
FBgn0005278	FBtr0089435	Sam-S	148.425	237.086
FBgn0036850	FBtr0330093	Gem2	no data	236.266
FBgn0035282	FBtr0332672	CNMa	no data	236.096
FBgn0039747	FBtr0085581	AdoR	no data	235.917
FBgn0028374	FBtr0082639	Hug	480	235.877
FBgn0039698	FBtr0085483	CG7789	no data	235.609
FBgn0037529	FBtr0081766	mRpS9	no data	234.936
FBgn0032157	FBtr0079901	Etl1	13.8614	234.815
FBgn0052687	FBtr0071458	CG32687	104.989	234.718
FBgn0026316	FBtr0089553	Ubc10	no data	234.241
FBgn0030321	FBtr0073520	CG1703	74.8903	234.221
FBgn0032136	FBtr0303874	Apoltp	162.525	234.112
FBgn0030266	FBtr0073481	CG11122	no data	233.69
FBgn0042135	FBtr0088937	Gdap2	70.8561	233.569
FBgn0028899	FBtr0307508	CG31817	no data	233.459
FBgn0045823	FBtr0076399	vsg	167.933	232.27
FBgn0031227	FBtr0078147	CG3709	no data	232.133
FBgn0266420	FBtr0086768	Ote	no data	231.963
FBgn0053872	FBtr0091876	His2B:CG33872	44.0601	229.721
FBgn0053874	FBtr0091878	His2B:CG33874	44.0601	229.721
FBgn0053876	FBtr0091880	His2B:CG33876	44.0601	229.721
FBgn0029897	FBtr0345292	RpL17	480	229.579
FBgn0035574	FBtr0332738	RhoGEF64C	no data	229.015
FBgn0027073	FBtr0071625	Ugt49B1	53.0433	228.963
FBgn0014073	FBtr0073323	Tie	57.2203	228.674
FBgn0030686	FBtr0074090	mRpL3	no data	228.213
FBgn0036713	FBtr0075241	Mip	no data	228.06
FBgn0004648	FBtr0344737	svr	no data	227.974
FBgn0010638	FBtr0087498	Sec61beta	no data	227.581
FBgn0019624	FBtr0334890	COX5A	480	227.481
FBgn0044452	FBtr0333441	Atg2	57.1968	227.294
FBgn0260934	FBtr0330244	par-1	60.0077	227.041
FBgn0028744	FBtr0089550	CG5033	82.7822	226.755
FBgn0031900	FBtr0333353	CG13786	no data	226.044
FBgn0031926	FBtr0335486	CG6739	11.4215	225.942
FBgn0026563	FBtr0081628	CG1979	no data	225.787
FBgn0085341	FBtr0333152	CG34312	no data	225.298
FBgn0052850	FBtr0089123	Rnf11	65.5771	224.349
FBgn0001134	FBtr0075139	Grd	no data	224.049
FBgn0000246	FBtr0083195	c(3)G	no data	223.688
FBgn0035094	FBtr0333170	CG9380	no data	223.573
FBgn0053804	FBtr0091808	His1:CG33804	15.1931	223.181
FBgn0036111	FBtr0076251	Aps	no data	222.543
FBgn0000064	FBtr0339614	Ald1	425.032	222.089
FBgn0010220	FBtr0088564	Dbp45A	no data	221.912
FBgn0037817	FBtr0301283	Cyp12e1	110.666	221.88
FBgn0029888	FBtr0343330	ND-ASHI	344.729	221.757
FBgn0053100	FBtr0303159	eIF4EHP	65.4979	221.57
FBgn0036825	FBtr0075066	RpL26	480	221.538
FBgn0030109	FBtr0071334	CG12121	83.2868	221.249
FBgn0037151	FBtr0078484	CG7130	no data	220.127
FBgn0039025	FBtr0084311	Usp12-46	no data	220.085
FBgn0028424	FBtr0087139	JhI-26	no data	219.895
FBgn0036333	FBtr0075898	MICAL-like	102.465	219.55
FBgn0038658	FBtr0083725	CG14292	480	219.171
FBgn0037255	FBtr0078928	Fip1	no data	219.113
FBgn0086134	FBtr0082590	Prosalpha2	no data	218.469
FBgn0036004	FBtr0076468	Jarid2	no data	218.254
FBgn0288686	FBtr0343443	betaTub60D	no data	218.14
FBgn0030943	FBtr0074601	Nup35	no data	217.359
FBgn0003388	FBtr0075676	shd	no data	217.304
FBgn0030390	FBtr0073670	CG15731	131.035	217.123
FBgn0030157	FBtr0071388	CG1468	no data	217.122
FBgn0010235	FBtr0075951	Klc	no data	216.752
FBgn0010078	FBtr0071897	RpL23	480	216.16
FBgn0030421	FBtr0333176	Agpat1	33.8509	215.542
FBgn0031048	FBtr0074761	CG12237	52.6274	215.122
FBgn0026262	FBtr0089110	Taf3	60.9621	214.225
FBgn0033524	FBtr0304592	Cyp49a1	no data	213.929
FBgn0053818	FBtr0091822	His3:CG33818	no data	213.767
FBgn0053821	FBtr0091825	His3:CG33821	no data	213.767
FBgn0053824	FBtr0091828	His3:CG33824	no data	213.767
FBgn0053827	FBtr0091831	His3:CG33827	no data	213.767
FBgn0053830	FBtr0091834	His3:CG33830	no data	213.767
FBgn0004657	FBtr0340135	mys	276.408	213.649
FBgn0010329	FBtr0340409	Tbh	no data	213.556
FBgn0029155	FBtr0085110	Men-b	66.1628	213.54
FBgn0034576	FBtr0071530	ND-B14.7	200.186	213.232
FBgn0034583	FBtr0071541	CG10527	310.338	213.052
FBgn0034066	FBtr0087261	EMC7	no data	212.964
FBgn0051999	FBtr0344870	CG31999	no data	212.867
FBgn0004872	FBtr0340227	piwi	no data	212.47
FBgn0035799	FBtr0076801	mmm	no data	212.385
FBgn0034296	FBtr0086807	CG10912	no data	212.359
FBgn0020379	FBtr0337106	Rfx	no data	212.031
FBgn0037127	FBtr0332768	CG14566	9.21138	211.34
FBgn0034914	FBtr0072126	CG5554	233.423	211.214
FBgn0034328	FBtr0086729	BomBc1	no data	211.021
FBgn0004910	FBtr0303420	Eip63F-1	no data	210.888
FBgn0286516	FBtr0334660	aqz	31.8797	210.547
FBgn0032817	FBtr0081324	CG10631	no data	210.215
FBgn0029957	FBtr0071071	CG12155	147.785	210.186
FBgn0034237	FBtr0086942	eIF3b	475.064	210.079
FBgn0039911	FBtr0089080	CG1909	no data	209.821
FBgn0005672	FBtr0081270	spi	no data	209.384
FBgn0053128	FBtr0077930	CG33128	480	209.116
FBgn0034052	FBtr0087291	CG8299	no data	209.091
FBgn0037363	FBtr0078716	Atg17	60.7647	208.925
FBgn0031534	FBtr0077517	Snx1	60.8452	208.896
FBgn0029176	FBtr0085393	eEF1gamma	396.716	208.529
FBgn0003448	FBtr0080739	sna	no data	208.367
FBgn0030396	FBtr0073652	CG2556	28.7911	208.206
FBgn0033713	FBtr0087965	CG8841	8.28041	207.743
FBgn0031478	FBtr0077629	CG8814	no data	207.711
FBgn0003074	FBtr0088681	Pgi	114.01	207.373
FBgn0052113	FBtr0273390	Vps13D	51.2626	207.367
FBgn0013342	FBtr0331461	nSyb	16.5287	207.16
FBgn0015031	FBtr0307035	cype	480	206.858
FBgn0039411	FBtr0113293	dysf	72.0107	205.971
FBgn0030492	FBtr0073782	CG15754	177.092	205.529
FBgn0262587	FBtr0305116	CG43124	no data	205.288
FBgn0033395	FBtr0088591	Cyp4p2	12.0315	205.168
FBgn0033668	FBtr0088040	exp	58.4855	204.858
FBgn0025352	FBtr0072226	Mtpbeta	no data	204.288
FBgn0030932	FBtr0340368	Ggt-1	28.0679	203.871
FBgn0027291	FBtr0307904	Idh3a	407.648	203.64
FBgn0011481	FBtr0083612	Ssdp	no data	203.528
FBgn0003356	FBtr0085512	Jon99Cii	480	203.445
FBgn0286818	FBtr0075648	Pdi	143.33	203.216
FBgn0031057	FBtr0340612	Ubqn	78.032	203.165
FBgn0002466	FBtr0075970	sti	44.777	202.848
FBgn0036419	FBtr0075744	CG13482	no data	202.757
FBgn0034931	FBtr0072140	CG2812	no data	202.723
FBgn0013981	FBtr0334029	His4r	412.512	202.56
FBgn0036662	FBtr0075327	CG9706	36.3901	202.113
FBgn0260747	FBtr0074387	Chchd2	201.657	201.992
FBgn0050431	FBtr0085991	CG30431	no data	201.844
FBgn0037215	FBtr0306022	beta-Man	no data	201.437
FBgn0260400	FBtr0307173	elav	67.5688	201.303
FBgn0031320	FBtr0077978	CG5126	167.727	201.22
FBgn0036394	FBtr0075765	CG9040	146.675	200.403
FBgn0051687	FBtr0332968	CG31687	17.0439	199.784
FBgn0001128	FBtr0079148	Gpdh1	74.1529	199.686
FBgn0037777	FBtr0082205	CG11722	no data	199.398
FBgn0015269	FBtr0084952	Nf1	225.623	199.376
FBgn0260793	FBtr0301436	2mit	53.3102	198.591
FBgn0053181	FBtr0113455	CG33181	8.58449	198.516
FBgn0002773	FBtr0089747	Mlc2	480	198.475
FBgn0023081	FBtr0072287	gek	85.5323	198.472
FBgn0261928	FBtr0303602	CG42795	no data	198.45
FBgn0039924	FBtr0100544	PIP4K	55.9675	197.803
FBgn0002578	FBtr0310083	Kaz-m1	132.17	197.729
FBgn0036448	FBtr0075700	mop	51.2474	197.727
FBgn0038291	FBtr0083025	CG3984	no data	197.502
FBgn0032433	FBtr0080384	Oatp33Ea	14.2643	197.405
FBgn0025702	FBtr0306595	Srpk79D	no data	197.142
FBgn0264953	FBtr0335182	Piezo	no data	196.984
FBgn0266582	FBtr0073113	ND-30	no data	196.72
FBgn0037279	FBtr0078870	CG1129	no data	196.585
FBgn0030040	FBtr0071242	CG15347	160.993	196.438
FBgn0050440	FBtr0086076	CG30440	15.6322	196.329
FBgn0034380	FBtr0086647	Vps51	22.9035	195.885
FBgn0264294	FBtr0088906	Cyt-b5	142.727	195.533
FBgn0024352	FBtr0078131	Stip1	220.882	195.434
FBgn0013764	FBtr0072192	Chi	102.687	195.275
FBgn0035032	FBtr0072339	ATPsynF	474.095	195.222
FBgn0029912	FBtr0070994	CG4557	no data	194.979
FBgn0024807	FBtr0301293	DIP1	52.1731	194.438
FBgn0052451	FBtr0078533	SPoCk	no data	194.159
FBgn0037536	FBtr0308076	CG2698	no data	193.933
FBgn0085484	FBtr0112761	Pdxk	63.0655	193.756
FBgn0053158	FBtr0075390	CG33158	31.188	193.702
FBgn0001311	FBtr0078798	kkv	13.2019	193.381
FBgn0030447	FBtr0073721	CG2200	38.5391	192.856
FBgn0266438	FBtr0344430	PIG-Z	137.812	192.636
FBgn0086378	FBtr0301810	Alg-2	66.666	192.344
FBgn0052651	FBtr0073672	CG32651	no data	192.248
FBgn0001139	FBtr0337057	gro	40.2942	192.228
FBgn0003360	FBtr0073424	sesB	no data	192.205
FBgn0283477	FBtr0083272	SF2	109.689	192.053
FBgn0032087	FBtr0079765	CG9568	no data	191.613
FBgn0030669	FBtr0074060	CG9240	no data	191.146
FBgn0003277	FBtr0073542	Polr2A	73.9388	190.833
FBgn0032895	FBtr0081426	twit	83.2876	190.765
FBgn0039277	FBtr0113286	Nepl16	50.591	190.477
FBgn0051086	FBtr0084989	CG31086	480	190.343
FBgn0000581	FBtr0088140	E(Pc)	no data	190.335
FBgn0015240	FBtr0084756	Hr96	92.8122	189.863
FBgn0035473	FBtr0073175	mge	162.078	189.747
FBgn0010425	FBtr0088160	epsilonTry	480	189.746
FBgn0029508	FBtr0086173	Tsp42Ea	16.7616	189.374
FBgn0261599	FBtr0082136	RpS29	480	189.315
FBgn0030991	FBtr0074666	CG7453	no data	189.28
FBgn0259192	FBtr0299676	CG42296	no data	189.164
FBgn0036229	FBtr0076043	CG7248	no data	188.917
FBgn0036483	FBtr0075652	CG12316	15.8956	188.399
FBgn0033463	FBtr0088450	CG1513	170.51	188.374
FBgn0028526	FBtr0080603	CG15293	100.616	188.319
FBgn0259219	FBtr0299736	CG42319	383.007	188.286
FBgn0260745	FBtr0082497	mfas	no data	188.285
FBgn0004875	FBtr0333209	enc	480	188.085
FBgn0035753	FBtr0345036	RpL18	466.185	187.842
FBgn0023174	FBtr0075629	Prosbeta2	264.347	187.734
FBgn0028544	FBtr0080557	Vajk3	no data	186.676
FBgn0032222	FBtr0079992	Cox10	no data	186.092
FBgn0011206	FBtr0331858	bol	53.8611	185.806
FBgn0005771	FBtr0342913	noc	480	185.757
FBgn0033278	FBtr0088796	CG14759	no data	185.672
FBgn0004636	FBtr0332671	Rap1	no data	185.665
FBgn0025626	FBtr0070339	CG4281	no data	185.592
FBgn0262617	FBtr0337049	Nuak	17.2755	185.521
FBgn0036734	FBtr0345387	CG7564	80.59	185.005
FBgn0034662	FBtr0302446	CG13492	no data	184.544
FBgn0262732	FBtr0305570	mbf1	27.6162	184.51
FBgn0002909	FBtr0076839	mus312	16.0525	184.4
FBgn0030608	FBtr0110968	Lsd-2	no data	184.389
FBgn0032957	FBtr0085917	CG2225	35.7549	184.278
FBgn0034854	FBtr0072036	Golgin245	63.4494	184.178
FBgn0029681	FBtr0070612	CG15239	no data	184.123
FBgn0264560	FBtr0087897	garz	22.0301	184.047
FBgn0039737	FBtr0334706	CG7920	208.679	184.005
FBgn0032216	FBtr0331669	Usp14	no data	183.951
FBgn0287844	FBtr0309028	Dhc1	no data	183.922
FBgn0035798	FBtr0331840	frac	no data	183.701
FBgn0284245	FBtr0331927	eEF1alpha1	447.21	182.763
FBgn0040653	FBtr0071559	Dso1	480	182.561
FBgn0005659	FBtr0085224	Ets98B	no data	182.328
FBgn0051301	FBtr0083087	CG31301	no data	182.193
FBgn0034975	FBtr0072250	enok	17.8812	182.165
FBgn0030245	FBtr0073407	CG1637	101.264	182.153
FBgn0036124	FBtr0076207	CG7839	32.7559	181.986
FBgn0030506	FBtr0073847	DNAlig4	no data	181.611
FBgn0020508	FBtr0073938	Ag5r2	378.2	181.127
FBgn0286783	FBtr0308338	Etf-QO	158.143	181.105
FBgn0040020	FBtr0113740	MED21	27.0394	180.923
FBgn0035848	FBtr0076690	Uxs	53.2549	180.042
FBgn0010774	FBtr0081642	Ref1	60.1415	179.591
FBgn0025582	FBtr0075345	eIF3e	no data	179.429
FBgn0285952	FBtr0072172	eEF5	no data	179.309
FBgn0052074	FBtr0076222	CG32074	167.916	179.295
FBgn0036588	FBtr0075464	CG13068	84.2252	179.177
FBgn0267690	FBtr0347194	CG46026	no data	178.999
FBgn0051040	FBtr0085509	Cog7	82.0063	178.931
FBgn0011211	FBtr0071883	blw	421.085	178.892
FBgn0035679	FBtr0077063	CG10467	85.5178	178.775
FBgn0023529	FBtr0070411	CG2918	no data	178.729
FBgn0034300	FBtr0086732	CG5098	no data	178.684
FBgn0033748	FBtr0087944	vis	no data	178.64
FBgn0030812	FBtr0310524	wcy	no data	178.476
FBgn0039886	FBtr0085870	CG2003	114.909	178.417
FBgn0259707	FBtr0299960	CG42361	no data	178.41
FBgn0038344	FBtr0083147	obe	91.7902	178.204
FBgn0040066	FBtr0308566	wds	8.44884	178.118
FBgn0004607	FBtr0332913	zfh2	15.0381	177.892
FBgn0015766	FBtr0077133	Msr-110	no data	177.494
FBgn0032444	FBtr0080411	CCT4	90.843	177.161
FBgn0015039	FBtr0089055	Cyp9b2	165.694	176.803
FBgn0051321	FBtr0082926	CG31321	no data	176.69
FBgn0265048	FBtr0083189	cv-d	123.429	176.283
FBgn0039235	FBtr0084732	CAH4	no data	175.905
FBgn0039908	FBtr0332906	Asator	16.0113	175.86
FBgn0026403	FBtr0088349	Ndg	119.892	175.282
FBgn0260049	FBtr0075846	flr	no data	175.092
FBgn0033529	FBtr0088274	CG17765	no data	175.065
FBgn0260456	FBtr0072332	CG4806	no data	174.833
FBgn0263346	FBtr0308853	smash	18.0795	174.569
FBgn0002022	FBtr0081143	Catsup	363.08	174.513
FBgn0011327	FBtr0076472	Uch-L5	14.4314	174.45
FBgn0259238	FBtr0299853	CG42336	no data	174.16
FBgn0039544	FBtr0100446	CG12877	29.1907	174.012
FBgn0044323	FBtr0079537	Cka	27.2173	173.905
FBgn0039632	FBtr0085417	Cul5	43.2186	173.438
FBgn0032362	FBtr0305261	spz4	no data	173.311
FBgn0010388	FBtr0087436	Dro	480	173.213
FBgn0066365	FBtr0073341	dyl	no data	173.125
FBgn0015781	FBtr0083713	P5cr	82.315	173.026
FBgn0003507	FBtr0083216	srp	19.2093	172.951
FBgn0015239	FBtr0303654	Hr78	10.3409	172.768
FBgn0035762	FBtr0076838	Rint1	387.35	172.714
FBgn0010263	FBtr0343782	Rbp9	no data	172.705
FBgn0032266	FBtr0080095	CG18302	no data	172.612
FBgn0004432	FBtr0074238	Cyp1	384.072	172.5
FBgn0030670	FBtr0074058	Pis	50.2568	172.353
FBgn0030696	FBtr0074098	CG8509	no data	172.133
FBgn0031145	FBtr0077241	Ntf-2	227.37	171.804
FBgn0036952	FBtr0074853	CG6933	388.624	171.778
FBgn0013733	FBtr0087621	shot	77.4255	171.688
FBgn0051122	FBtr0301432	CG31122	no data	171.286
FBgn0267523	FBtr0346897	5.8SrRNA-Psi:CR45863	70.222	171.196
FBgn0266491	FBtr0344545	SclA	133.084	170.791
FBgn0030740	FBtr0331756	CG9917	26.6903	170.48
FBgn0036836	FBtr0075046	CG11619	no data	169.855
FBgn0052580	FBtr0074205	Muc14A	34.7332	169.365
FBgn0033079	FBtr0086148	Fmo-2	no data	169.017
FBgn0261341	FBtr0302335	verm	71.1166	168.985
FBgn0015576	FBtr0081553	alpha-Est8	10.2681	168.829
FBgn0052672	FBtr0346375	Atg8a	144.454	168.595
FBgn0011290	FBtr0082442	Taf12	no data	168.557
FBgn0052425	FBtr0078204	CG32425	149.613	168.474
FBgn0053196	FBtr0332350	dpy	16.8165	168.098
FBgn0012051	FBtr0086530	CalpA	no data	167.872
FBgn0050101	FBtr0086963	Vajk4	no data	167.771
FBgn0035619	FBtr0077129	Alp10	480	167.763
FBgn0028583	FBtr0077220	lcs	480	167.596
FBgn0026869	FBtr0089106	Tdg	77.5093	167.337
FBgn0266940	FBtr0345834	CR45391	no data	167.271
FBgn0039237	FBtr0084730	CG13640	9.89605	167.17
FBgn0032069	FBtr0079741	LManVI	71.8867	167.021
FBgn0033302	FBtr0345575	Cyp6a14	45.5881	166.831
FBgn0039157	FBtr0310445	Myo95E	no data	166.756
FBgn0086446	FBtr0081157	DCTN6-p27	no data	166.753
FBgn0037533	FBtr0081824	CD98hc	62.0462	166.739
FBgn0039595	FBtr0336790	AstA-R2	14.9464	166.562
FBgn0033031	FBtr0086036	CG8245	10.4874	166.555
FBgn0263289	FBtr0308624	scrib	no data	166.184
FBgn0037252	FBtr0078926	CG14650	40.4711	165.864
FBgn0265180	FBtr0339095	CG44245	480	165.74
FBgn0032422	FBtr0331999	atilla	480	165.238
FBgn0036372	FBtr0075819	Abp1	no data	165.182
FBgn0262582	FBtr0334305	cic	124.01	164.712
FBgn0034071	FBtr0340020	CG8405	45.8768	164.646
FBgn0039312	FBtr0084864	CG10514	no data	164.521
FBgn0036766	FBtr0075157	CG5506	144.435	163.853
FBgn0021738	FBtr0070599	Crg-1	11.6069	163.652
FBgn0037146	FBtr0078477	P5CS	215.762	163.25
FBgn0036980	FBtr0330158	RhoBTB	17.3008	163.178
FBgn0001087	FBtr0331710	g	11.9008	163.088
FBgn0031643	FBtr0077389	CG3008	no data	162.837
FBgn0086355	FBtr0085583	Tpi	372.229	162.786
FBgn0010591	FBtr0087008	Sply	80.4767	162.274
FBgn0014135	FBtr0083795	bnl	39.549	162.153
FBgn0011336	FBtr0084786	Stt3B	no data	161.909
FBgn0034758	FBtr0071862	CG13510	8.25764	161.828
FBgn0039219	FBtr0084745	CG13630	12.5567	161.742
FBgn0032638	FBtr0081004	SPH93	no data	161.125
FBgn0037993	FBtr0082549	dpr15	no data	161.029
FBgn0034435	FBtr0086518	fest	no data	160.752
FBgn0034160	FBtr0087033	CG5550	69.808	160.684
FBgn0004575	FBtr0089475	Syn	149.284	160.577
FBgn0021906	FBtr0334843	RFeSP	480	160.544
FBgn0034389	FBtr0345950	Mctp	no data	160.397
FBgn0011272	FBtr0100164	RpL13	480	160.161
FBgn0052574	FBtr0074329	Twdlalpha	no data	160.014
FBgn0001253	FBtr0076606	ImpE1	no data	159.932
FBgn0029818	FBtr0070830	GAA1	204.507	159.372
FBgn0031822	FBtr0079264	Phf5a	480	159.072
FBgn0264308	FBtr0331503	hbt	55.1259	159.009
FBgn0250836	FBtr0301218	Acbp3	480	158.966
FBgn0030569	FBtr0073916	CG9411	no data	158.816
FBgn0037608	FBtr0081901	mRpL19	112.746	158.677
FBgn0037150	FBtr0078485	CG7133	no data	158.644
FBgn0035953	FBtr0333908	CG5087	no data	158.515
FBgn0039977	FBtr0299868	Spf30	no data	158.405
FBgn0033428	FBtr0088524	Urod	480	157.695
FBgn0052017	FBtr0300993	CG32017	140.507	157.525
FBgn0260799	FBtr0111114	p120ctn	79.8267	157.427
FBgn0028582	FBtr0331834	lqf	28.0009	157.249
FBgn0027055	FBtr0078269	CSN3	223.921	157.216
FBgn0031529	FBtr0332407	CG9662	no data	156.564
FBgn0002789	FBtr0087745	Mp20	241.539	156.459
FBgn0036985	FBtr0078191	zye	72.3372	156.451
FBgn0086656	FBtr0088623	shrb	123.636	156.377
FBgn0270928	FBtr0083671	VAChT	104.613	156.127
FBgn0030327	FBtr0073620	FucT6	no data	156.038
FBgn0031023	FBtr0074721	CG14200	34.5098	155.97
FBgn0034570	FBtr0071524	CG10543	17.3868	155.956
FBgn0023528	FBtr0346648	CG2924	no data	155.562
FBgn0034313	FBtr0086772	CG5726	63.3552	155.428
FBgn0001090	FBtr0074656	bnb	20.4108	155.414
FBgn0038646	FBtr0083685	CG7715	480	155.333
FBgn0052446	FBtr0078426	Atox1	50.8336	154.895
FBgn0031762	FBtr0079229	CG9098	no data	154.882
FBgn0038816	FBtr0334640	Lrrk	79.5564	154.748
FBgn0011695	FBtr0072164	EbpIII	61.4556	154.317
FBgn0031426	FBtr0307079	CG18641	no data	154.181
FBgn0039678	FBtr0085450	Obp99a	no data	154.095
FBgn0069242	FBtr0082098	eca	no data	154.087
FBgn0034743	FBtr0071855	RpS16	480	154.038
FBgn0031907	FBtr0079439	CG5171	no data	153.861
FBgn0266019	FBtr0305606	rudhira	69.1676	153.781
FBgn0261592	FBtr0071135	RpS6	480	153.596
FBgn0034819	FBtr0071980	CG9877	no data	153.02
FBgn0038651	FBtr0305051	Epg5	81.3395	152.742
FBgn0038774	FBtr0083866	CG5023	340.753	152.567
FBgn0027655	FBtr0085310	htt	136.209	152.519
FBgn0045759	FBtr0076900	bin	no data	152.506
FBgn0265191	FBtr0339092	Gyg	43.6607	152.448
FBgn0266464	FBtr0344767	Nsf2	24.1887	152.227
FBgn0052594	FBtr0073956	be	no data	151.545
FBgn0037758	FBtr0082156	CG9467	52.7222	151.535
FBgn0039366	FBtr0084924	CG17198	no data	151.184
FBgn0032240	FBtr0304111	CG17768	480	150.968
FBgn0052939	FBtr0082085	CG32939	272.315	150.841
FBgn0028691	FBtr0084469	Rpn9	422.591	150.82
FBgn0086683	FBtr0111241	Spf45	15.5932	150.733
FBgn0003137	FBtr0301838	Ppn	no data	150.669
FBgn0032732	FBtr0081135	EMC5	no data	150.54
FBgn0027865	FBtr0084912	Tsp96F	no data	150.357
FBgn0001145	FBtr0073496	Gs2	no data	150.065
FBgn0026737	FBtr0112926	CG6171	no data	150.029
FBgn0037624	FBtr0308889	CG8223	no data	150.025
FBgn0004838	FBtr0307032	Hrb27C	86.2728	149.873
FBgn0039925	FBtr0089196	Kif3C	57.4696	149.751
FBgn0250906	FBtr0077739	Pgk	no data	149.556
FBgn0030243	FBtr0332961	CG2186	84.5916	149.472
FBgn0262872	FBtr0306232	milt	no data	149.466
FBgn0046874	FBtr0433508	Pif1B	no data	149.14
FBgn0261015	FBtr0332501	Pif1A	no data	149.14
FBgn0053453	FBtr0340471	CG33453	no data	148.999
FBgn0036008	FBtr0333863	CG3408	no data	148.982
FBgn0000036	FBtr0334916	nAChRalpha1	15.3492	148.825
FBgn0032727	FBtr0344844	CG10623	58.8137	148.635
FBgn0022984	FBtr0307214	qkr58E-3	25.5365	148.634
FBgn0023510	FBtr0344155	Rbcn-3B	10.5921	148.498
FBgn0039688	FBtr0085460	Kul	64.1903	148.485
FBgn0039773	FBtr0331358	CG2224	no data	148.355
FBgn0032700	FBtr0081096	CG10338	102.283	148.299
FBgn0036581	FBtr0301481	MED10	no data	147.926
FBgn0058263	FBtr0301780	MFS17	no data	147.541
FBgn0038181	FBtr0082827	CG9297	431.669	147.502
FBgn0035945	FBtr0076516	CG5026	no data	147.496
FBgn0051901	FBtr0079607	Mur29B	30.9459	147.437
FBgn0030077	FBtr0071357	CG15365	no data	147.384
FBgn0035016	FBtr0306137	CG4612	no data	147.219
FBgn0000542	FBtr0112802	ec	19.3223	147.026
FBgn0034292	FBtr0086811	CG5767	no data	146.798
FBgn0263391	FBtr0309102	hts	289.294	146.532
FBgn0010348	FBtr0078571	Arf79F	no data	146.397
FBgn0010482	FBtr0086136	hlk	360.512	146.311
FBgn0025390	FBtr0070284	Mur2B	480	146.106
FBgn0250819	FBtr0091472	CG33521	no data	145.933
FBgn0019972	FBtr0085482	Drice	111.603	145.86
FBgn0038194	FBtr0089766	Cyp6d5	80.9482	145.845
FBgn0029093	FBtr0088898	cathD	176.296	145.833
FBgn0036199	FBtr0076114	Bmcp	no data	145.818
FBgn0041171	FBtr0073247	ago	53.8711	145.795
FBgn0038535	FBtr0335027	alt	29.7288	145.679
FBgn0004404	FBtr0345291	RpS14b	no data	145.673
FBgn0262801	FBtr0081687	twr	137.527	145.329
FBgn0008651	FBtr0084092	lbl	no data	145.193
FBgn0051635	FBtr0331191	CG31635	no data	144.932
FBgn0029868	FBtr0070924	ND-B16.6	337.747	144.881
FBgn0001986	FBtr0080760	Mtr4	111.053	144.698
FBgn0039816	FBtr0085741	CG11317	17.0764	144.652
FBgn0040817	FBtr0113334	CG14132	23.0209	144.611
FBgn0027529	FBtr0309253	tapas	no data	144.486
FBgn0014455	FBtr0332590	Ahcy	413.885	143.937
FBgn0033272	FBtr0088807	RagC-D	132.209	143.88
FBgn0052681	FBtr0071466	CG32681	no data	143.657
FBgn0259677	FBtr0333178	CG42346	no data	143.652
FBgn0034091	FBtr0087196	mrj	no data	143.65
FBgn0044871	FBtr0083661	Gos28	no data	143.453
FBgn0031835	FBtr0343160	Dpp10	69.6973	143.399
FBgn0036805	FBtr0345383	Chmp1	117.982	143.34
[truncated: 6,092 more rows]
